# Supplementary material for: Matching patients to clinical trials with large language models
Source: Nat Commun. 2024 Nov 18;15:9074. doi: 10.1038/s41467-024-53081-z (PMC11574183; doi:10.1038/s41467-024-53081-z)
Supplement: Supplementary file 4 — Source data [file 41467_2024_53081_MOESM4_ESM.xlsx]

## Sheet: Fig. 2b
corpus	retriever	query_type	recall_at_1	recall_at_2	recall_at_3	recall_at_4	recall_at_5	recall_at_6	recall_at_7	recall_at_8	recall_at_9	recall_at_10	recall_at_11	recall_at_12	recall_at_13	recall_at_14	recall_at_15	recall_at_16	recall_at_17	recall_at_18	recall_at_19	recall_at_20	recall_at_21	recall_at_22	recall_at_23	recall_at_24	recall_at_25	recall_at_26	recall_at_27	recall_at_28	recall_at_29	recall_at_30	recall_at_31	recall_at_32	recall_at_33	recall_at_34	recall_at_35	recall_at_36	recall_at_37	recall_at_38	recall_at_39	recall_at_40	recall_at_41	recall_at_42	recall_at_43	recall_at_44	recall_at_45	recall_at_46	recall_at_47
sigir	bm25	raw	0.00321116	0.00930117	0.018403	0.026813	0.041501	0.0453507	0.0552324	0.0594116	0.0619918	0.0689774	0.0689774	0.0780942	0.0827987	0.0873312	0.0894043	0.091482	0.0948519	0.097338	0.100004	0.101908	0.106438	0.107731	0.109684	0.112845	0.120471	0.12277	0.124403	0.127851	0.128308	0.131756	0.133033	0.135388	0.135819	0.135819	0.135819	0.136482	0.136913	0.137812	0.137812	0.137812	0.140875	0.141624	0.14303	0.150703	0.151041	0.151311	0.152132
sigir	bm25	gpt-35-turbo	0.0281126	0.0390052	0.0553705	0.0654288	0.0884961	0.102802	0.125474	0.137273	0.153658	0.178227	0.194067	0.204332	0.21474	0.217555	0.225456	0.237276	0.245716	0.25181	0.259183	0.264265	0.269845	0.275791	0.283	0.288126	0.295775	0.306955	0.313209	0.317368	0.325302	0.330098	0.335517	0.342422	0.348442	0.350988	0.354563	0.361677	0.367665	0.377446	0.378915	0.381236	0.390663	0.404332	0.409701	0.413303	0.415936	0.42275	0.427736
sigir	bm25	gpt-4-turbo	0.0290007	0.0505612	0.070266	0.087251	0.10498	0.115567	0.13097	0.166337	0.177908	0.194326	0.204893	0.217971	0.235543	0.247683	0.25532	0.265326	0.278571	0.284368	0.295016	0.302238	0.309968	0.313006	0.31968	0.330692	0.336908	0.343742	0.354898	0.362359	0.365448	0.372556	0.376501	0.381125	0.386906	0.392131	0.40033	0.403903	0.405405	0.411431	0.41805	0.420168	0.422446	0.427291	0.430743	0.434301	0.438866	0.44929	0.455165
sigir	bm25	clinician_a	0.0247821	0.0339158	0.0577031	0.0724595	0.106211	0.120058	0.129763	0.13861	0.167386	0.173109	0.179141	0.186933	0.1954	0.202993	0.210183	0.218991	0.226344	0.232878	0.235759	0.245867	0.248435	0.254822	0.260383	0.269548	0.273042	0.278133	0.285535	0.286849	0.290656	0.294675	0.295523	0.297961	0.304212	0.307064	0.310238	0.314259	0.32147	0.324143	0.329068	0.334702	0.338187	0.339542	0.343808	0.344787	0.346511	0.347372	0.349055
sigir	bm25	clinician_b	0.0162082	0.0371854	0.0528697	0.0732768	0.0906553	0.103103	0.120812	0.127331	0.137312	0.151443	0.161887	0.170882	0.175884	0.191041	0.196632	0.200371	0.20569	0.216479	0.22727	0.237854	0.246673	0.253578	0.26802	0.275145	0.280267	0.293859	0.297934	0.301129	0.30402	0.312111	0.317073	0.318881	0.322005	0.324431	0.333102	0.336689	0.341012	0.34546	0.349204	0.351764	0.35599	0.358774	0.364157	0.365996	0.367307	0.369561	0.373464
sigir	bm25	clinician_c	0.00686617	0.0157481	0.0281753	0.0489244	0.0623466	0.070796	0.0813462	0.0883501	0.094607	0.0996918	0.113085	0.116715	0.125732	0.13225	0.135798	0.140747	0.14877	0.15438	0.158451	0.159873	0.161957	0.171755	0.174849	0.179873	0.186027	0.188243	0.196359	0.202137	0.206799	0.215255	0.216391	0.221869	0.224392	0.233337	0.236149	0.238928	0.242376	0.247917	0.249181	0.252577	0.254649	0.259159	0.26055	0.269213	0.272932	0.274451	0.276118
sigir	bm25	clinician_d	0.0165924	0.0390961	0.06239	0.0830847	0.0996158	0.124693	0.140061	0.171986	0.1837	0.19886	0.217154	0.227633	0.241099	0.2489	0.261255	0.269343	0.276178	0.28674	0.299322	0.304737	0.31389	0.327071	0.337865	0.345278	0.354185	0.361812	0.371683	0.379264	0.380996	0.390957	0.396234	0.405197	0.414737	0.41718	0.420278	0.425939	0.428315	0.433165	0.43803	0.442984	0.445176	0.45107	0.45433	0.456824	0.459562	0.46322	0.465555
sigir	medcpt	raw	0.00843896	0.0148054	0.0293758	0.0359316	0.0422826	0.0468479	0.0543751	0.0593561	0.0733543	0.0790048	0.0835384	0.0890004	0.0931991	0.101615	0.112744	0.114532	0.121655	0.129902	0.133694	0.13628	0.141686	0.147823	0.150923	0.152631	0.155568	0.157533	0.16039	0.164996	0.164996	0.16746	0.173934	0.180046	0.180477	0.185359	0.192052	0.193011	0.193674	0.199339	0.201913	0.204283	0.211019	0.213279	0.216153	0.218616	0.22494	0.225824	0.226514
sigir	medcpt	gpt-35-turbo	0.0274479	0.0479852	0.0844938	0.100295	0.110954	0.131972	0.147238	0.16215	0.176636	0.188861	0.201982	0.210527	0.215137	0.228508	0.244642	0.248993	0.263252	0.274455	0.285508	0.293976	0.306139	0.320331	0.332069	0.33526	0.342545	0.350188	0.354309	0.362245	0.369378	0.379512	0.389515	0.396519	0.402198	0.404571	0.409005	0.414585	0.418846	0.426163	0.431482	0.435694	0.441654	0.452277	0.457115	0.462071	0.466718	0.469541	0.479689
sigir	medcpt	gpt-4-turbo	0.0346999	0.0690649	0.115984	0.132891	0.15268	0.167062	0.186921	0.209468	0.224601	0.23395	0.249495	0.25933	0.275185	0.286022	0.295452	0.307969	0.315851	0.325645	0.332977	0.347522	0.35947	0.381712	0.388166	0.395413	0.404356	0.414272	0.422264	0.429523	0.433389	0.435913	0.441412	0.448786	0.458285	0.464411	0.470113	0.480822	0.486287	0.491316	0.496015	0.501677	0.505564	0.513065	0.523509	0.533261	0.540538	0.544317	0.545017
sigir	medcpt	clinician_a	0.0234212	0.0425343	0.0614787	0.076923	0.0969677	0.115862	0.127648	0.142655	0.149043	0.160243	0.176713	0.188149	0.200461	0.209591	0.235983	0.239281	0.253993	0.262489	0.267117	0.277113	0.286093	0.295142	0.306605	0.318147	0.332918	0.342195	0.354149	0.362288	0.367718	0.379034	0.381687	0.388621	0.393138	0.400869	0.406059	0.408291	0.411195	0.414659	0.42086	0.425675	0.429129	0.433867	0.437014	0.439594	0.443029	0.44544	0.449636
sigir	medcpt	clinician_b	0.0214534	0.0351807	0.0562862	0.074956	0.0822184	0.100722	0.112978	0.127696	0.141094	0.153751	0.175798	0.19147	0.201535	0.212248	0.223075	0.2296	0.24995	0.263158	0.272179	0.287053	0.295705	0.305801	0.316044	0.326553	0.33361	0.336531	0.341282	0.354366	0.36218	0.370599	0.377935	0.388655	0.398519	0.407097	0.412944	0.420066	0.42847	0.433135	0.437811	0.445542	0.459104	0.463115	0.46578	0.468771	0.470117	0.471665	0.474547
sigir	medcpt	clinician_c	0.012149	0.0287143	0.0441669	0.0519838	0.0627962	0.0699181	0.0786538	0.0936913	0.114929	0.119583	0.129023	0.137577	0.139509	0.144614	0.147808	0.152063	0.15723	0.159597	0.16401	0.171525	0.178878	0.182433	0.185926	0.188558	0.190627	0.191817	0.200735	0.205224	0.207852	0.211848	0.216554	0.220766	0.223403	0.224041	0.226876	0.231659	0.233627	0.238872	0.242628	0.242628	0.245884	0.247013	0.250719	0.254985	0.257996	0.259689	0.26461
sigir	medcpt	clinician_d	0.0227401	0.0493021	0.0679512	0.0840702	0.0999165	0.13617	0.153139	0.170191	0.179143	0.189236	0.198494	0.212936	0.223006	0.237941	0.250795	0.262424	0.275671	0.295315	0.30305	0.318072	0.323229	0.34273	0.347613	0.35109	0.358158	0.3676	0.372868	0.382455	0.388344	0.396202	0.398699	0.409104	0.413372	0.416021	0.422624	0.426479	0.434106	0.438784	0.440637	0.447169	0.449248	0.454382	0.459514	0.468272	0.47304	0.477904	0.482871
sigir	hybrid	raw	0.0109038	0.0199751	0.0331687	0.0445376	0.0509086	0.0672153	0.0766336	0.0874729	0.098476	0.105598	0.109033	0.110113	0.112045	0.117217	0.120765	0.12284	0.129097	0.13403	0.137191	0.142867	0.150635	0.152536	0.157168	0.161842	0.164374	0.166834	0.169018	0.170295	0.175293	0.17758	0.180189	0.184817	0.185894	0.192149	0.193852	0.196151	0.196339	0.203836	0.205858	0.207582	0.207582	0.210376	0.211791	0.221316	0.222331	0.224088	0.227574
sigir	hybrid	gpt-35-turbo	0.0298385	0.0524362	0.0666407	0.0786919	0.103003	0.113984	0.131294	0.164926	0.184625	0.196984	0.219296	0.232779	0.249325	0.266676	0.278922	0.285359	0.290655	0.296088	0.307006	0.317214	0.326009	0.332124	0.338146	0.34471	0.351097	0.358248	0.369423	0.37558	0.383347	0.389382	0.394714	0.401857	0.416387	0.423855	0.432985	0.44028	0.44972	0.456443	0.459728	0.461445	0.468299	0.475753	0.483556	0.486339	0.492626	0.496011	0.498035
sigir	hybrid	gpt-4-turbo	0.0311516	0.0610883	0.0955122	0.133507	0.15837	0.165596	0.178741	0.189298	0.209485	0.227164	0.247804	0.265339	0.280868	0.298275	0.310113	0.323259	0.341536	0.351611	0.361085	0.371364	0.381836	0.402181	0.408014	0.419597	0.429551	0.4371	0.446116	0.452143	0.459741	0.467934	0.469269	0.473526	0.480154	0.489195	0.492944	0.497428	0.503322	0.505296	0.511173	0.517617	0.528373	0.538462	0.544471	0.548931	0.553879	0.555799	0.557416
sigir	hybrid	clinician_a	0.0207817	0.048214	0.0664333	0.085193	0.106971	0.120741	0.151573	0.165491	0.179663	0.194078	0.209019	0.222876	0.232242	0.244418	0.252694	0.261017	0.287989	0.300348	0.31298	0.318155	0.325408	0.329919	0.340531	0.349778	0.349963	0.353104	0.364399	0.37191	0.378891	0.385883	0.390697	0.395394	0.397228	0.401143	0.409483	0.414343	0.41696	0.420225	0.422403	0.429447	0.436622	0.443282	0.445241	0.448463	0.450573	0.452082	0.454823
sigir	hybrid	clinician_b	0.0167242	0.0334921	0.0521253	0.0686733	0.0919184	0.110873	0.127646	0.142837	0.155331	0.171603	0.185799	0.198828	0.206182	0.222547	0.230394	0.24297	0.256947	0.264863	0.273466	0.283598	0.290113	0.299725	0.306438	0.317898	0.328813	0.335145	0.348927	0.352919	0.358767	0.365395	0.375183	0.381365	0.389744	0.39698	0.401877	0.407568	0.414197	0.417458	0.422142	0.425616	0.431689	0.437398	0.442294	0.446907	0.451364	0.459252	0.471553
sigir	hybrid	clinician_c	0.0152155	0.0283767	0.0385097	0.0486664	0.0558466	0.0643208	0.068754	0.082151	0.0920988	0.104652	0.112812	0.117669	0.127865	0.133042	0.144963	0.148157	0.175806	0.183167	0.189128	0.19901	0.207871	0.217949	0.222181	0.226172	0.231699	0.236046	0.240033	0.244985	0.253451	0.257464	0.264485	0.26705	0.271822	0.279031	0.287498	0.289257	0.29301	0.296318	0.296318	0.301477	0.306089	0.309352	0.310154	0.315275	0.318938	0.322251	0.325106
sigir	hybrid	clinician_d	0.0273716	0.0531633	0.0740793	0.0897169	0.107163	0.13981	0.158765	0.172711	0.192556	0.201613	0.220204	0.243877	0.252776	0.265187	0.278591	0.287313	0.295419	0.301449	0.310573	0.317082	0.334657	0.345017	0.35487	0.365661	0.372221	0.378729	0.386847	0.396264	0.410059	0.415982	0.428743	0.436815	0.441064	0.444427	0.450418	0.457044	0.467706	0.476581	0.481826	0.496655	0.504954	0.509774	0.512061	0.515893	0.52318	0.525705	0.526993
trec_2021	bm25	raw	0.00533711	0.00986851	0.0128917	0.0175729	0.0209287	0.0237178	0.0260112	0.027871	0.030109	0.0323893	0.0351066	0.0371293	0.0403611	0.0426165	0.0447236	0.0463205	0.0475997	0.0490279	0.0504724	0.0527726	0.054644	0.0561886	0.0575603	0.0603903	0.0624036	0.0635307	0.0647193	0.0664364	0.0680855	0.0694078	0.0705876	0.0715581	0.0731411	0.0739575	0.0753744	0.0764803	0.0782752	0.0795972	0.081346	0.0825256	0.0846972	0.0862373	0.0877192	0.0888506	0.0896644	0.091083	0.0924883
trec_2021	bm25	gpt-35-turbo	0.00849707	0.0173674	0.0258252	0.0342108	0.0436119	0.0506909	0.0581851	0.0648794	0.0730655	0.0809881	0.0872815	0.0934857	0.0992496	0.104883	0.113332	0.117571	0.123172	0.127482	0.131675	0.136386	0.140753	0.145137	0.153353	0.159053	0.163113	0.166762	0.170255	0.175403	0.179276	0.184335	0.188552	0.191695	0.195021	0.198874	0.20159	0.205233	0.209736	0.212254	0.216434	0.219846	0.22282	0.2267	0.229576	0.232373	0.235424	0.238806	0.241916
trec_2021	bm25	gpt-4-turbo	0.00877787	0.0172077	0.0266088	0.035217	0.042799	0.0496282	0.0567863	0.0655139	0.0720868	0.0788472	0.0856486	0.0924614	0.0987631	0.105201	0.112047	0.117957	0.123567	0.131328	0.137684	0.142518	0.147332	0.151617	0.157841	0.162111	0.166501	0.170819	0.175303	0.179369	0.184839	0.18798	0.192475	0.196997	0.202153	0.206386	0.210324	0.214699	0.218284	0.222186	0.226091	0.231057	0.234947	0.239001	0.242378	0.246049	0.24968	0.253213	0.259901
trec_2021	medcpt	raw	0.0051205	0.0102884	0.0171969	0.020592	0.0254988	0.0289578	0.0321711	0.0359629	0.0389106	0.0423042	0.046279	0.0486633	0.0508451	0.0530102	0.0552069	0.0585541	0.0617826	0.0645291	0.0686709	0.069994	0.0733189	0.0759094	0.078872	0.0815731	0.08533	0.0880253	0.0911399	0.0936106	0.0968851	0.0992507	0.102904	0.10572	0.108369	0.110385	0.112209	0.114228	0.116244	0.118513	0.120873	0.122624	0.124767	0.126675	0.12875	0.130634	0.131994	0.134109	0.136428
trec_2021	medcpt	gpt-35-turbo	0.008769	0.0166651	0.0258922	0.0341475	0.0420398	0.0493611	0.056393	0.063146	0.0692522	0.0756624	0.0841047	0.0900161	0.095553	0.102683	0.110076	0.113888	0.118288	0.123496	0.129198	0.13433	0.138552	0.142657	0.147055	0.151952	0.156509	0.162265	0.16694	0.171278	0.176141	0.18043	0.185073	0.188936	0.194836	0.199536	0.203518	0.207511	0.210873	0.214851	0.218872	0.221803	0.224791	0.228089	0.231589	0.2357	0.239087	0.242993	0.246925
trec_2021	medcpt	gpt-4-turbo	0.00864586	0.0169261	0.0235392	0.031653	0.0390151	0.047254	0.053218	0.0611864	0.0698483	0.0779379	0.0841147	0.0898021	0.0980462	0.104756	0.110535	0.116607	0.121568	0.126837	0.130977	0.136065	0.140618	0.145212	0.14994	0.154966	0.159641	0.164052	0.16923	0.173107	0.178535	0.182626	0.187209	0.190805	0.194297	0.199179	0.202923	0.207456	0.212919	0.216947	0.220298	0.223611	0.227283	0.230484	0.233517	0.236199	0.239263	0.242184	0.246661
trec_2021	hybrid	raw	0.00732929	0.0156268	0.0195447	0.0229986	0.026929	0.0297739	0.0327897	0.0368539	0.0398949	0.0433024	0.0463781	0.0496396	0.052609	0.0563229	0.0590859	0.0618158	0.0648543	0.0677137	0.0696802	0.0723672	0.0744879	0.0770286	0.0794815	0.0818087	0.0840863	0.0866011	0.0887168	0.0907302	0.0928165	0.0944948	0.0960581	0.0983736	0.100626	0.104012	0.10594	0.108073	0.109975	0.111893	0.113956	0.11602	0.118065	0.120267	0.122782	0.126156	0.128306	0.130356	0.132308
trec_2021	hybrid	gpt-35-turbo	0.00925206	0.0193771	0.0285209	0.036697	0.0449859	0.0520358	0.0600011	0.0676702	0.0740736	0.0834212	0.0901723	0.0962682	0.101866	0.10933	0.116766	0.122334	0.127432	0.131301	0.136453	0.141682	0.147204	0.152526	0.157861	0.16331	0.169309	0.174454	0.178979	0.184333	0.187304	0.191808	0.196015	0.201036	0.205455	0.209301	0.212939	0.216737	0.219758	0.224722	0.228917	0.233286	0.236752	0.241262	0.24386	0.246878	0.250092	0.253775	0.258356
trec_2021	hybrid	gpt-4-turbo	0.00909238	0.0185963	0.0282895	0.0359516	0.0442057	0.0522852	0.0597729	0.0660546	0.0747709	0.0826019	0.0909773	0.0988689	0.104962	0.111122	0.116208	0.121428	0.127663	0.132737	0.13862	0.145699	0.151427	0.157601	0.162313	0.167159	0.173008	0.176834	0.181519	0.186911	0.191115	0.195308	0.198975	0.202683	0.207196	0.211714	0.216023	0.220763	0.224569	0.228367	0.232064	0.235867	0.239757	0.243104	0.247661	0.251296	0.255698	0.260097	0.264404
trec_2022	bm25	raw	0.00674136	0.00936951	0.0118199	0.0148011	0.0176396	0.019459	0.0240494	0.0265079	0.0277266	0.031184	0.0318494	0.0346258	0.0384161	0.0403656	0.0421744	0.0445845	0.0473262	0.0478924	0.0494944	0.0502919	0.0512083	0.0522626	0.0533539	0.0550238	0.0563552	0.058774	0.061091	0.0621906	0.0631497	0.0641019	0.064939	0.0665868	0.0679374	0.0700567	0.071104	0.0717444	0.0726241	0.0735875	0.0764888	0.0782067	0.0787995	0.0796489	0.0803182	0.0807938	0.0832337	0.0850064	0.085951
trec_2022	bm25	gpt-35-turbo	0.0060264	0.0143672	0.0224217	0.0279355	0.0360726	0.042892	0.0499144	0.0544012	0.0590478	0.064404	0.0725646	0.0815441	0.0875978	0.0916177	0.0956489	0.101525	0.10836	0.113893	0.119694	0.127868	0.132546	0.138102	0.143548	0.15018	0.154123	0.158267	0.162524	0.165266	0.170072	0.173661	0.177877	0.181833	0.185934	0.190413	0.193835	0.197699	0.201519	0.205045	0.208488	0.211188	0.214317	0.217758	0.222365	0.225524	0.228812	0.231387	0.233811
trec_2022	bm25	gpt-4-turbo	0.010264	0.0183537	0.0283476	0.0382901	0.0473257	0.0560838	0.0655011	0.074584	0.0835684	0.0918443	0.0998699	0.106454	0.11559	0.123612	0.129993	0.136387	0.147382	0.153112	0.16082	0.166938	0.176259	0.18276	0.187742	0.192385	0.198239	0.205285	0.210169	0.216021	0.221442	0.22729	0.232406	0.238359	0.243267	0.248265	0.252483	0.257416	0.262092	0.267781	0.27183	0.278403	0.282432	0.285815	0.291119	0.296312	0.300221	0.302654	0.306826
trec_2022	medcpt	raw	0.00651143	0.0108947	0.0146635	0.0191115	0.0217894	0.0262345	0.0293957	0.0320825	0.0352974	0.0406409	0.0432062	0.0452051	0.0492219	0.0526166	0.0561171	0.0600159	0.0616442	0.0631419	0.0657685	0.068419	0.0703068	0.0728969	0.0742511	0.0762575	0.0779575	0.0810055	0.082448	0.0844079	0.0861767	0.0884181	0.0907652	0.0919068	0.0933028	0.0953603	0.0983842	0.101153	0.103576	0.104546	0.106906	0.109107	0.112046	0.113784	0.116444	0.117782	0.12029	0.12196	0.123181
trec_2022	medcpt	gpt-35-turbo	0.0077046	0.0142929	0.0234933	0.0296892	0.0361472	0.0449724	0.0508176	0.0544575	0.0606976	0.0679833	0.0727733	0.0773797	0.0843628	0.089997	0.0966488	0.100385	0.107534	0.113982	0.119967	0.124059	0.131156	0.136083	0.141957	0.147272	0.153797	0.157333	0.16269	0.167202	0.170462	0.173181	0.178613	0.183818	0.188613	0.192537	0.198344	0.203713	0.210227	0.213497	0.216961	0.219107	0.224011	0.226469	0.230028	0.233695	0.238477	0.240822	0.244231
trec_2022	medcpt	gpt-4-turbo	0.00999508	0.021211	0.0309467	0.0404125	0.0503131	0.0617768	0.0692088	0.0778204	0.0854393	0.0919647	0.0971191	0.103186	0.110561	0.117992	0.123616	0.131637	0.137551	0.146925	0.154161	0.161005	0.167342	0.173871	0.180425	0.186413	0.191698	0.199951	0.207588	0.211469	0.216442	0.222194	0.230289	0.23514	0.23942	0.246144	0.252776	0.257	0.261356	0.265245	0.269816	0.276095	0.281662	0.285923	0.289726	0.293132	0.298023	0.300981	0.304477
trec_2022	hybrid	raw	0.00920549	0.0138996	0.019681	0.0253686	0.0297599	0.0332128	0.0365467	0.0395314	0.0421838	0.0450092	0.0491492	0.0511975	0.0533124	0.057079	0.0613836	0.0654562	0.0673988	0.0689325	0.0723162	0.0730876	0.0742915	0.0763819	0.0790244	0.081933	0.0838169	0.085283	0.0869419	0.0880656	0.0905357	0.0931901	0.0947946	0.0978792	0.098827	0.100757	0.102543	0.104916	0.10691	0.109187	0.110959	0.112281	0.114593	0.116973	0.119085	0.121065	0.123111	0.124247	0.125984
trec_2022	hybrid	gpt-35-turbo	0.00802038	0.0173655	0.0238505	0.0314438	0.0390144	0.0454601	0.0504678	0.0575005	0.0646452	0.0715979	0.0785674	0.0839969	0.0931378	0.0986309	0.105166	0.111337	0.119468	0.127119	0.132419	0.137384	0.141386	0.146601	0.15208	0.158646	0.162273	0.165195	0.169602	0.175013	0.179285	0.185862	0.190461	0.197017	0.201097	0.204986	0.21038	0.215018	0.221155	0.225533	0.229706	0.235626	0.239164	0.242651	0.24653	0.250836	0.255154	0.258041	0.263606
trec_2022	hybrid	gpt-4-turbo	0.0113217	0.0238992	0.0337666	0.0448728	0.0523742	0.0640232	0.0698715	0.0802549	0.0858715	0.0943748	0.102453	0.110101	0.119921	0.129185	0.136072	0.14338	0.149214	0.15605	0.165518	0.172395	0.181204	0.188073	0.196077	0.201278	0.208012	0.215257	0.221485	0.227511	0.233932	0.23936	0.24552	0.251072	0.255984	0.261391	0.268483	0.272765	0.27627	0.281689	0.288238	0.29252	0.296587	0.302078	0.305775	0.311401	0.315074	0.318709	0.322603
[truncated: 953 more columns]

## Sheet: Fig. 3a
subset	size	correct_percentage	partially_correct_percentage	incorrect_percentage
all	1015	0.8778	0.0965	0.0256
included	150	0.9133	0.0733	0.0133
not_included	23	0.7391	0.1304	0.1304
excluded	10	1	0	0
not_excluded	484	0.8678	0.1033	0.0289
not_enough_information	293	0.8669	0.1092	0.0239
not_applicable	55	0.9636	0.0364	0

## Sheet: Fig. 3b
	metric	mean	lower_bound	upper_bound
annotator_A	Precision	92.0988	89.6296	94.8148
annotator_A	Recall	90.381	87.7453	93.2569
annotator_A	F1	90.8793	88.3053	93.7008
Annotator_B	Precision	92.3457	89.8765	95.0617
Annotator_B	Recall	91.0474	88.5439	93.7341
Annotator_B	F1	91.5112	89.0593	94.1639
Annotator_C	Precision	88.1481	85.1852	91.358
Annotator_C	Recall	86.3102	83.1635	89.6254
Annotator_C	F1	86.8786	83.7633	90.1605
TrialGPT	Precision	90.1235	87.4074	93.0864
TrialGPT	Recall	87.8658	84.8869	90.9053
TrialGPT	F1	88.5727	85.6862	91.5604

## Sheet: Fig. 3c
Annotator A Confusion Matrix	Ground-truth / Prediction	Included	Not Included	No Info	Not Applicable
	Included	0.96	0.01	0.03	0
	Not Included	0.04	0.91	0.04	0
	No Info	0.04	0.07	0.86	0.03
	Not Applicable	0	0	0.11	0.89
Annotator B Confusion Matrix	Ground-truth / Prediction	Included	Not Included	No Info	Not Applicable
	Included	0.94	0.01	0.05	0
	Not Included	0.13	0.48	0.3	0.09
	No Info	0.09	0.03	0.87	0.02
	Not Applicable	0	0	0	1
Annotator C Confusion Matrix	Ground-truth / Prediction	Included	Not Included	No Info	Not Applicable
	Included	0.95	0.01	0.04	0
	Not Included	0	0.91	0.09	0
	No Info	0.06	0.04	0.89	0.01
	Not Applicable	0	0	0.11	0.89
TrialGPT Confusion Matrix	Ground-truth / Prediction	Included	Not Included	No Info	Not Applicable
	Included	0.9	0.01	0.09	0
	Not Included	0.09	0.78	0.13	0
	No Info	0.01	0.04	0.91	0.04
	Not Applicable	0	0	0	1

## Sheet: Fig. 3d
Annotator A Confusion Matrix	Ground-truth / Prediction	Excluded	Not excluded	No Info	Not Applicable
	Excluded	0.9	0.1	0	0
	Not Excluded	0	0.93	0.02	0.04
	No Info	0.01	0.17	0.78	0.04
	Not Applicable	0	0.13	0	0.87
Annotator B Confusion Matrix	Ground-truth / Prediction	Excluded	Not excluded	No Info	Not Applicable
	Excluded	0.9	0	0.1	0
	Not Excluded	0.01	0.9	0.08	0.01
	No Info	0.01	0.06	0.89	0.04
	Not Applicable	0	0.13	0.07	0.8
Annotator C Confusion Matrix	Ground-truth / Prediction	Excluded	Not excluded	No Info	Not Applicable
	Excluded	0.9	0	0.1	0
	Not Excluded	0.01	0.9	0.05	0.04
	No Info	0.01	0.13	0.86	0
	Not Applicable	0	0.11	0.04	0.85
TrialGPT Confusion Matrix	Ground-truth / Prediction	Excluded	Not excluded	No Info	Not Applicable
	Excluded	1	0	0	0
	Not Excluded	0.01	0.86	0.04	0.1
	No Info	0.01	0.09	0.82	0.08
	Not Applicable	0	0.02	0	0.98

## Sheet: Fig. 4
label_desc	included ratio	not included ratio	no inclusion info ratio	relevance	excluded ratio	not excluded ratio	no exclusion info ratio	eligibility
eligible	1	0	0	95	0	1	0	95
excluded	0.333333	0.166667	0.5	70	0.4	0.2	0.4	-50
excluded	0.166667	0.333333	0.5	40	0.333333	0.666667	0	-30
excluded	0.25	0.21875	0.53125	90	0	0	1	-45
excluded	0.5	0.25	0.25	75	0	1	0	-25
eligible	0.607143	0	0.392857	95	0	0	1	85
excluded	0.428571	0.142857	0.428571	50	0.1	0.5	0.4	-25
excluded	0.307692	0.153846	0.538462	90	0	0.625	0.375	45
eligible	0	0.666667	0.333333	80	0	0.2	0.8	-60
excluded	0	0	1	90	0	0.2	0.8	0
eligible	1	0	0	95	0	1	0	95
excluded	0.2	0	0.8	90	0	0	1	45
excluded	0.151515	0.272727	0.575758	60	0	0.25	0.75	-40
excluded	0.178571	0.285714	0.535714	60	0.571429	0.142857	0.285714	-48
excluded	0.3	0.5	0.2	60	0	0.25	0.75	-20
irrelevant	0.75	0	0.25	90	0	1	0	80
excluded	0	1	0	85	1	0	0	-85
unlabeled	0.833333	0	0.166667	95	0	0.6	0.4	85
eligible	0.119048	0.142857	0.738095	85	0	0.333333	0.666667	-20
excluded	0.25	0.0833333	0.666667	70	0.5	0.5	0	-20
unlabeled	1	0	0	95	0	1	0	95
excluded	0.0833333	0.333333	0.583333	60	0	0.714286	0.285714	-50
irrelevant	0.181818	0	0.818182	40	0.1	0.15	0.75	-40
excluded	0.375	0.375	0.25	70	0.5	0.5	0	-35
eligible	0.25	0.3125	0.4375	90	0	0.75	0.25	-30
excluded	0.222222	0.333333	0.444444	90	0.166667	0.333333	0.5	-45
eligible	1	0	0	90	0	0.2	0.8	80
excluded	0.555556	0	0.444444	90	0	0.714286	0.285714	70
irrelevant	0.0588235	0.588235	0.352941	60	0	0	1	-20
excluded	0.0909091	0.454545	0.454545	20	0.2	0.2	0.6	-20
eligible	0.75	0	0.25	90	0	0	1	45
irrelevant	0.363636	0	0.636364	90	0.142857	0.857143	0	-45
eligible	0.666667	0	0.333333	90	0	0.5	0.5	70
excluded	0.104167	0.354167	0.541667	60	0.6	0.4	0	-50
eligible	0.111111	0.0555556	0.833333	80	0	0.709677	0.290323	20
irrelevant	0	0	1	85	0	0	1	0
excluded	0.428571	0	0.571429	95	0	0.73913	0.26087	75
irrelevant	0.222222	0.222222	0.555556	40	0	0.4	0.6	-20
irrelevant	0.214286	0	0.785714	90	0	1	0	45
eligible	0.428571	0	0.571429	80	0	0.5	0.5	50
excluded	0.393939	0.0909091	0.515152	95	0	0.333333	0.666667	-20
excluded	0.235294	0.176471	0.588235	70	1	0	0	-50
excluded	0.5	0.0833333	0.416667	85	0	0.857143	0.142857	65
excluded	0.0909091	0.318182	0.590909	50	0	0	1	-40
excluded	0.375	0.25	0.375	85	0.111111	0.777778	0.111111	-40
eligible	0.6	0	0.4	80	0	0	1	40
excluded	0.125	0.125	0.75	40	0	0.666667	0.333333	-30
eligible	0.25	0	0.75	70	0	0	1	20
irrelevant	0.333333	0.208333	0.458333	80	0.875	0.125	0	-40
unlabeled	0.431818	0.113636	0.454545	75	0	0	1	30
irrelevant	0.5	0	0.5	80	0	0.5	0.5	50
excluded	0.285714	0.285714	0.428571	85	0	0.375	0.625	0
excluded	0.363636	0	0.636364	85	0	0.444444	0.555556	55
excluded	0.428571	0.142857	0.428571	70	0	1	0	35
excluded	0.4	0.04	0.56	90	0	0	1	-30
excluded	0.1	0.15	0.75	60	0.153846	0.615385	0.230769	-48
excluded	0.4	0.0666667	0.533333	85	0.0625	0.4375	0.5	-10
eligible	0.375	0	0.625	90	0	0.666667	0.333333	70
excluded	0.166667	0.125	0.708333	60	0.2	0.4	0.4	-20
unlabeled	0.333333	0.333333	0.333333	70	1	0	0	-70
eligible	0.176471	0	0.823529	95	0	0.777778	0.222222	90
excluded	0.444444	0.111111	0.444444	75	0.142857	0.714286	0.142857	-30
unlabeled	0.2	0.1	0.7	60	0.8	0	0.2	-50
eligible	0.666667	0.166667	0.166667	90	0	0.466667	0.533333	70
unlabeled	0.0454545	0.0909091	0.863636	30	0.333333	0.333333	0.333333	-25
excluded	0.181818	0.227273	0.590909	70	0	0	1	-35
unlabeled	0	0.333333	0.666667	60	0.166667	0.25	0.583333	-60
eligible	0.666667	0	0.333333	90	0	1	0	80
eligible	0.666667	0	0.333333	85	0	0.166667	0.833333	70
excluded	0.153846	0	0.846154	85	0	0.2	0.8	40
unlabeled	0.333333	0.5	0.166667	50	0.25	0.75	0	-25
unlabeled	0.235294	0	0.764706	85	0	0.555556	0.444444	50
irrelevant	0.333333	0.333333	0.333333	70	0	0	1	-20
excluded	0.08	0	0.92	60	0.230769	0.692308	0.0769231	-40
unlabeled	1	0	0	90	0	0.5	0.5	85
excluded	0.0810811	0.405405	0.513514	40	0.333333	0.666667	0	-30
excluded	0.363636	0.0909091	0.545455	60	0.2	0	0.8	-50
irrelevant	0.25	0	0.75	80	0.0666667	0.8	0.133333	-20
excluded	0.217391	0.0869565	0.695652	85	0	0.681818	0.318182	20
unlabeled	0.5	0	0.5	85	0	0.5	0.5	60
unlabeled	0.571429	0	0.428571	70	0.166667	0.5	0.333333	-35
excluded	0.333333	0.0833333	0.583333	85	0	0.333333	0.666667	40
eligible	0.666667	0.333333	0	90	0	1	0	60
excluded	0	0	1	70	0	1	0	35
excluded	0.1875	0.0625	0.75	75	0.0625	0.8125	0.125	-50
excluded	0.333333	0.111111	0.555556	75	0	0.75	0.25	20
irrelevant	0.75	0	0.25	70	0.25	0.75	0	-50
excluded	0	0	1	75	0	0	1	0
excluded	0.0909091	0.0909091	0.818182	75	0.181818	0.818182	0	-45
eligible	0.166667	0	0.833333	90	0	0.85	0.15	45
eligible	0.75	0	0.25	80	0.142857	0.428571	0.428571	-40
excluded	0.4	0.2	0.4	60	0	0.5	0.5	-20
excluded	0.25	0.0833333	0.666667	85	0.428571	0.142857	0.428571	40
unlabeled	0.333333	0.166667	0.5	70	0	0.857143	0.142857	35
unlabeled	0.2	0.2	0.6	60	0.166667	0.5	0.333333	-45
excluded	0.222222	0.333333	0.444444	60	0.0833333	0.333333	0.583333	-30
irrelevant	1	0	0	90	0	1	0	80
excluded	0.384615	0.230769	0.384615	70	0	0.8	0.2	20
excluded	0.25	0.5	0.25	40	0.25	0	0.75	-30
eligible	0.162162	0.0540541	0.783784	85	0	0.333333	0.666667	40
excluded	0.25	0.0714286	0.678571	80	0	0.777778	0.222222	40
unlabeled	0.153846	0.769231	0.0769231	10	0.333333	0.5	0.166667	-8
excluded	0.142857	0.285714	0.571429	70	0.0909091	0.818182	0.0909091	-50
excluded	0.363636	0.0909091	0.545455	80	0	0	1	30
excluded	0.3	0.1	0.6	85	0.285714	0.571429	0.142857	-20
unlabeled	0.0769231	0.423077	0.5	30	0.1	0.9	0	-30
eligible	0	0	1	90	0	0	1	0
eligible	0	0	1	90	0	0	1	45
unlabeled	0.263158	0	0.736842	75	0.166667	0.5	0.333333	-60
irrelevant	0.125	0	0.875	40	0.285714	0.571429	0.142857	-40
unlabeled	0.142857	0	0.857143	70	0	0.6875	0.3125	35
eligible	0.162791	0	0.837209	90	0	0	1	70
irrelevant	0	1	0	20	0.25	0.75	0	-20
unlabeled	0	0.133333	0.866667	20	0.5	0.166667	0.333333	-20
unlabeled	0.333333	0.333333	0.333333	20	0	0.833333	0.166667	-16
irrelevant	0.5	0.5	0	10	0	0	1	-10
unlabeled	0.6	0.4	0	20	0.178571	0.142857	0.678571	-20
irrelevant	0.375	0	0.625	90	0.0769231	0.692308	0.230769	-45
eligible	0.384615	0	0.615385	85	0	0.5	0.5	40
irrelevant	0	1	0	20	0.375	0.25	0.375	-20
excluded	0.375	0.125	0.5	75	0	1	0	45
unlabeled	0.181818	0.181818	0.636364	30	0.142857	0.357143	0.5	-25
unlabeled	0.111111	0.444444	0.444444	10	0	0.4	0.6	-9
irrelevant	0	1	0	0	0	0.5	0.5	0
unlabeled	0.25	0.5	0.25	10	0.4	0.6	0	-10
excluded	0.117647	0.176471	0.705882	70	0	0.833333	0.166667	-35
excluded	0.428571	0.107143	0.464286	90	0.166667	0.333333	0.5	40
excluded	0.241379	0.137931	0.62069	70	0.125	0.25	0.625	-50
excluded	0.333333	0.333333	0.333333	85	0	0.25	0.75	40
excluded	0.25	0.125	0.625	60	0	0.76	0.24	-10
unlabeled	0	1	0	40	0.133333	0.6	0.266667	-40
unlabeled	0.333333	0	0.666667	85	0.0833333	0.5	0.416667	-20
irrelevant	0.307692	0.0769231	0.615385	85	0.0909091	0.545455	0.363636	40
excluded	0.5	0	0.5	90	0.222222	0.777778	0	-45
irrelevant	0.25	0.25	0.5	50	1	0	0	-25
excluded	0.296296	0.185185	0.518519	95	0	0.142857	0.857143	45
irrelevant	0.6	0.1	0.3	90	0	1	0	70
eligible	0.5	0.125	0.375	75	0.111111	0.666667	0.222222	20
excluded	0.315789	0	0.684211	75	0	0.807692	0.192308	30
excluded	0.46875	0.03125	0.5	85	0	0	1	55
excluded	0.214286	0.0714286	0.714286	70	0.181818	0.545455	0.272727	-20
unlabeled	0.125	0.5	0.375	10	0	0.333333	0.666667	-10
excluded	0.3125	0.0625	0.625	85	0	0.833333	0.166667	40
excluded	0.125	0.3125	0.5625	60	0	0	1	-48
unlabeled	0.153846	0.0769231	0.769231	40	0.133333	0.8	0.0666667	-30
irrelevant	0	1	0	0	0	1	0	0
irrelevant	0.5	0	0.5	75	0	1	0	45
excluded	0.444444	0	0.555556	90	0.105263	0.368421	0.526316	-30
unlabeled	0.2	0.6	0.2	10	0	1	0	-8
irrelevant	0	1	0	20	0.142857	0.428571	0.428571	-18
eligible	1	0	0	95	0	1	0	90
unlabeled	0.5	0.5	0	10	0.181818	0.727273	0.0909091	-10
unlabeled	0.193548	0.0322581	0.774194	70	0.0833333	0.541667	0.375	-35
irrelevant	0.5	0	0.5	20	0.125	0.875	0	-20
unlabeled	0.222222	0.222222	0.555556	70	0	0.75	0.25	-35
excluded	0.421053	0	0.578947	95	0.5	0.5	0	-30
unlabeled	0.3	0.1	0.6	60	0.4	0.6	0	-30
eligible	0.421053	0	0.578947	95	0	0	1	70
unlabeled	0.666667	0	0.333333	90	0	1	0	80
irrelevant	0	0.666667	0.333333	40	0.5	0.5	0	-35
excluded	0.24	0	0.76	90	0.0909091	0.454545	0.454545	-45
unlabeled	0.5	0.5	0	40	0	0.25	0.75	-20
unlabeled	0.5	0	0.5	85	0.0625	0.75	0.1875	40
irrelevant	0.5	0.25	0.25	40	0.266667	0.466667	0.266667	-30
unlabeled	0.510204	0.122449	0.367347	50	0	1	0	25
eligible	0.5	0.125	0.375	80	0	0.5	0.5	40
unlabeled	0	1	0	30	0	1	0	-30
unlabeled	0.291667	0.5	0.208333	85	0	1	0	55
irrelevant	0.5	0.5	0	40	0.4	0.6	0	-30
eligible	0.75	0	0.25	90	0.0833333	0.5	0.416667	50
irrelevant	0	1	0	10	0.2	0.8	0	-10
excluded	0.461538	0	0.538462	90	0.25	0.25	0.5	70
excluded	0.148148	0.148148	0.703704	90	1	0	0	40
unlabeled	0.333333	0.666667	0	30	0	0.428571	0.571429	-15
excluded	0.176471	0.235294	0.588235	40	0.125	0.125	0.75	-30
unlabeled	0.0952381	0.285714	0.619048	20	0	0.642857	0.357143	-18
excluded	0.375	0	0.625	90	0.0588235	0.647059	0.294118	-20
excluded	0.8	0	0.2	70	0.333333	0.333333	0.333333	-50
unlabeled	0.125	0.0625	0.8125	40	0	1	0	-32
unlabeled	0.222222	0.111111	0.666667	40	0	0.25	0.75	-20
unlabeled	0.368421	0.289474	0.342105	50	0.75	0	0.25	-25
unlabeled	0.285714	0.142857	0.571429	60	0.25	0.25	0.5	-20
irrelevant	0.666667	0.111111	0.222222	75	0	0.666667	0.333333	50
eligible	0.172414	0.103448	0.724138	90	0.142857	0.714286	0.142857	-30
unlabeled	0.625	0	0.375	75	0.214286	0.0714286	0.714286	-30
eligible	0.421053	0	0.578947	90	0	0.571429	0.428571	70
unlabeled	0	0.166667	0.833333	60	0	0.625	0.375	10
irrelevant	0	0	1	80	0.25	0.75	0	-80
excluded	0.454545	0.0909091	0.454545	90	0	0.666667	0.333333	40
excluded	0.363636	0	0.636364	90	0	0.526316	0.473684	45
irrelevant	0	0.2	0.8	50	0	1	0	-25
irrelevant	0.333333	0.166667	0.5	50	0.333333	0.333333	0.333333	-20
irrelevant	0.534247	0.0684932	0.39726	95	0	0.4	0.6	70
unlabeled	0.75	0	0.25	70	0.333333	0.666667	0	-20
unlabeled	0.5	0.25	0.25	30	0.142857	0.857143	0	-30
irrelevant	0.333333	0.666667	0	40	0	1	0	-30
irrelevant	0.125	0.375	0.5	20	0	0.75	0.25	-16
unlabeled	0.0666667	0.333333	0.6	10	0	0	1	-10
unlabeled	0	0.75	0.25	10	0.2	0.8	0	-10
irrelevant	0.03125	0.09375	0.875	20	0.875	0.125	0	-18
excluded	0.583333	0.0833333	0.333333	60	0	0.722222	0.277778	30
unlabeled	0.333333	0.333333	0.333333	20	0	0.166667	0.833333	-18
unlabeled	0.333333	0	0.666667	60	0	1	0	30
unlabeled	0.333333	0	0.666667	75	0.111111	0.333333	0.555556	-30
excluded	0.272727	0	0.727273	70	0	0.571429	0.428571	35
unlabeled	0.4	0.4	0.2	60	0.285714	0.571429	0.142857	-30
unlabeled	0	0.8	0.2	10	0	1	0	-9
unlabeled	0.222222	0.0740741	0.703704	70	0	0.5	0.5	20
unlabeled	0.384615	0.0769231	0.538462	60	0	0.666667	0.333333	20
irrelevant	0.277778	0	0.722222	90	0.0526316	0.736842	0.210526	-30
unlabeled	0.111111	0.111111	0.777778	60	0.0625	0.6875	0.25	-40
irrelevant	0	1	0	10	0	0.666667	0.333333	-9
irrelevant	0.277778	0	0.722222	85	0	0.95	0.05	55
excluded	0	0.666667	0.333333	70	0	0.2	0.8	-50
excluded	0.214286	0.0714286	0.714286	70	0	0.952381	0.047619	20
excluded	0.315789	0.210526	0.473684	80	0	0.782609	0.217391	40
irrelevant	1	0	0	95	0	1	0	95
unlabeled	0.666667	0.333333	0	30	0.125	0.875	0	-20
excluded	0.333333	0.333333	0.333333	85	0.166667	0.166667	0.666667	0
excluded	0.225	0.05	0.725	85	0	0	1	40
eligible	0.464286	0.0357143	0.5	70	0.333333	0.666667	0	35
eligible	0.217391	0.0434783	0.73913	90	0	0.625	0.375	45
unlabeled	0	1	0	10	0	1	0	-10
unlabeled	0.4	0.4	0.2	30	0	0.230769	0.769231	-20
excluded	0.357143	0.642857	0	85	0	1	0	65
eligible	0.666667	0.166667	0.166667	85	0	0.666667	0.333333	50
unlabeled	0.5	0.0714286	0.428571	60	0.6	0.2	0.2	-30
unlabeled	0.5	0	0.5	90	0.25	0	0.75	-30
unlabeled	0.333333	0.222222	0.444444	60	0	0.75	0.25	20
unlabeled	0.4	0.4	0.2	30	0	0.857143	0.142857	-15
excluded	0.222222	0.222222	0.555556	85	0	0.25	0.75	-40
eligible	0.666667	0	0.333333	90	0	0.4	0.6	70
unlabeled	0	0.5	0.5	0	0	1	0	0
irrelevant	0	1	0	50	0.2	0.6	0.2	-50
unlabeled	0	0.111111	0.888889	50	0.166667	0.833333	0	-50
unlabeled	0	1	0	30	0	1	0	-30
unlabeled	0.0434783	0.130435	0.826087	20	0	0	0	-18
excluded	0.538462	0	0.461538	90	0	0.4	0.6	45
unlabeled	0.25	0.25	0.5	40	0.0666667	0.866667	0.0666667	-30
excluded	0.181818	0.181818	0.636364	50	0.166667	0.833333	0	-40
unlabeled	1	0	0	90	0	0.666667	0.333333	85
unlabeled	0.333333	0.333333	0.333333	70	0	0.727273	0.272727	20
unlabeled	0.5	0.5	0	30	0	0.5	0.5	-15
excluded	0	0.333333	0.666667	70	0	0.333333	0.666667	-35
unlabeled	0.428571	0.142857	0.428571	70	0	0.833333	0.166667	20
excluded	0.333333	0.166667	0.5	60	0.5	0.5	0	-40
unlabeled	0.235294	0.294118	0.470588	30	0.666667	0	0.333333	-25
excluded	0.428571	0	0.571429	75	0.125	0.75	0.125	-60
unlabeled	0	0.5	0.5	10	0	1	0	-10
unlabeled	0.307692	0	0.692308	10	0	0.833333	0.166667	-8
excluded	0.5	0.166667	0.333333	75	0	0.5625	0.4375	45
unlabeled	0.5	0.333333	0.166667	10	0.333333	0.5	0.166667	-8
unlabeled	0.5	0.25	0.25	50	0.142857	0.571429	0.285714	-25
eligible	0.5	0	0.5	95	0	1	0	85
excluded	0.5	0.5	0	90	0	1	0	45
eligible	0.375	0	0.625	85	0	0.6	0.4	40
unlabeled	0.166667	0.666667	0.166667	50	0	0.727273	0.272727	25
unlabeled	0.5	0	0.5	85	0.0909091	0.818182	0.0909091	-25
irrelevant	0.5	0.5	0	40	0.5	0.5	0	-20
unlabeled	0.2	0.2	0.6	20	0	1	0	-16
excluded	0.241379	0.275862	0.482759	20	0.222222	0.333333	0.444444	-20
irrelevant	0.363636	0	0.636364	90	0	1	0	45
eligible	0.6	0	0.4	85	0.166667	0.833333	0	55
irrelevant	0.111111	0.222222	0.666667	30	0.333333	0.111111	0.555556	-25
excluded	0.333333	0	0.666667	80	0	0.666667	0.333333	60
unlabeled	0.6	0	0.4	70	0	0	1	0
unlabeled	0.7	0	0.3	90	0.222222	0.111111	0.666667	-45
unlabeled	0	1	0	5	0.133333	0.133333	0.733333	-5
unlabeled	0.5	0	0.5	80	0	0.636364	0.363636	60
unlabeled	1	0	0	90	0	0.5	0.5	80
irrelevant	0.5	0.5	0	30	0.333333	0.666667	0	-20
eligible	0.272727	0	0.727273	80	0	0	1	40
unlabeled	0.333333	0.333333	0.333333	40	0.125	0.875	0	-30
unlabeled	0.2	0.2	0.6	80	0.153846	0.615385	0.230769	-40
unlabeled	0.103448	0.172414	0.724138	20	0.142857	0.285714	0.571429	-20
unlabeled	0.272727	0.0606061	0.666667	60	0	0	1	20
irrelevant	0	0	1	10	0	0.428571	0.571429	-10
unlabeled	0	0.222222	0.777778	10	0	1	0	-9
unlabeled	0.261905	0	0.738095	85	0.2	0	0.8	50
unlabeled	0.235294	0.176471	0.588235	60	0.285714	0.428571	0.285714	-30
unlabeled	0.5	0.5	0	30	0.2	0.6	0.2	-15
excluded	0.230769	0.0769231	0.692308	75	0	0.25	0.75	30
irrelevant	0.375	0	0.625	85	0.0416667	0.0416667	0.916667	-10
excluded	0.363636	0	0.636364	80	0	0	1	50
unlabeled	0	0.666667	0.333333	5	0	1	0	-5
unlabeled	0	1	0	10	0.2	0.4	0.4	-10
unlabeled	0.25	0	0.75	40	0	0.6	0.4	-20
unlabeled	0.444444	0.555556	0	40	0	0.625	0.375	-20
irrelevant	0.142857	0.857143	0	50	0	1	0	-25
unlabeled	0	0	1	40	0	0.666667	0.333333	0
unlabeled	1	0	0	95	0	1	0	95
unlabeled	0.571429	0.285714	0.142857	75	0.1	0.9	0	-30
unlabeled	0.375	0.125	0.5	80	0.0909091	0.818182	0.0909091	-20
excluded	0.666667	0.166667	0.166667	90	0	0.285714	0.714286	70
unlabeled	0.15	0.1	0.75	40	0.111111	0.444444	0.444444	-30
unlabeled	0.5	0.166667	0.333333	50	0	0.1	0.9	10
irrelevant	0.125	0.125	0.75	30	0	0.230769	0.769231	-20
excluded	0.7	0	0.3	85	0.181818	0.818182	0	-40
unlabeled	0	0.6	0.4	40	0	0.333333	0.666667	-30
unlabeled	0.5	0	0.5	30	0	1	0	-10
unlabeled	0	0.666667	0.333333	30	0.25	0.25	0.5	-30
unlabeled	0.0869565	0.391304	0.521739	10	0.166667	0.166667	0.666667	-10
unlabeled	0.210526	0.0526316	0.736842	90	0.285714	0.714286	0	-45
unlabeled	0	0	1	40	0	1	0	0
irrelevant	0.285714	0.571429	0.142857	30	0.0909091	0.727273	0.181818	-20
unlabeled	0.2	0.2	0.6	40	0	0.333333	0.666667	-20
unlabeled	0.2	0.4	0.4	10	0	0.666667	0.333333	-8
unlabeled	0.25	0.5	0.25	20	0	0.5	0.5	-16
unlabeled	0	1	0	30	0	0.571429	0.428571	-15
unlabeled	0.333333	0.333333	0.333333	40	0.2	0.8	0	-30
unlabeled	0.4	0.4	0.2	70	0	1	0	20
unlabeled	0.107143	0.178571	0.714286	40	0.111111	0.666667	0.222222	-30
unlabeled	0.666667	0	0.333333	20	0.666667	0	0.333333	-18
unlabeled	0.333333	0.666667	0	40	0.25	0.25	0.5	-20
unlabeled	0.285714	0.357143	0.357143	30	0.142857	0.142857	0.714286	-20
unlabeled	0.25	0.5	0.25	10	0.5	0.5	0	-10
unlabeled	0.333333	0.333333	0.333333	40	0.133333	0.666667	0.2	-30
unlabeled	0	0	1	20	1	0	0	-20
unlabeled	0	0	1	10	0	0.6	0.4	-5
unlabeled	0.173913	0.0869565	0.73913	20	0	1	0	-16
eligible	0.272727	0	0.727273	85	0	0.909091	0.0909091	55
excluded	0.214286	0.214286	0.571429	50	0.375	0.5	0.125	-40
unlabeled	0.4	0.4	0.2	30	0.1	0.7	0.2	-20
excluded	0.428571	0	0.571429	90	0	0.777778	0.222222	70
unlabeled	0.285714	0.285714	0.428571	20	0.25	0.25	0.5	-18
unlabeled	1	0	0	20	0.333333	0	0.666667	-10
unlabeled	0.6	0	0.4	80	0.1	0.9	0	-20
unlabeled	0	1	0	10	0.2	0.8	0	-10
unlabeled	0	1	0	10	1	0	0	-10
unlabeled	0.333333	0.333333	0.333333	20	0	1	0	-15
unlabeled	0	1	0	30	0.166667	0.666667	0.166667	-25
unlabeled	0.166667	0	0.833333	60	0.5	0	0.5	-30
unlabeled	0.714286	0	0.285714	90	0.142857	0.642857	0.214286	-45
unlabeled	0.25	0	0.75	10	0	0.7	0.3	-5
unlabeled	0.333333	0	0.666667	50	0.142857	0.714286	0.142857	-25
unlabeled	0.25	0.25	0.5	70	0	0.777778	0.222222	20
unlabeled	0	1	0	10	0.666667	0	0.333333	-10
unlabeled	0.25	0.5	0.25	10	0	1	0	-8
unlabeled	0.194444	0.0277778	0.777778	70	0	0.166667	0.833333	35
excluded	0.235294	0.117647	0.647059	80	0	0.6	0.4	20
unlabeled	0	1	0	30	0.166667	0.833333	0	-30
unlabeled	0.666667	0.333333	0	20	0	1	0	-20
unlabeled	0.285714	0.285714	0.428571	20	0.0416667	0.666667	0.291667	-20
unlabeled	0.75	0.25	0	30	0.0909091	0.727273	0.181818	-20
unlabeled	0	0.5	0.5	20	0	0	1	-20
unlabeled	0.166667	0.666667	0.166667	20	0.214286	0.0714286	0.714286	-18
irrelevant	0	1	0	10	0	1	0	-10
unlabeled	1	0	0	95	0	1	0	95
unlabeled	0.176471	0.294118	0.529412	40	0.0333333	0.933333	0.0333333	-30
irrelevant	0.75	0.25	0	80	0	0.75	0.25	70
unlabeled	0.8	0	0.2	90	0	0.666667	0.333333	85
unlabeled	0.4	0	0.6	70	0	0.75	0.25	35
unlabeled	0.5	0.5	0	10	0	1	0	-10
unlabeled	1	0	0	70	0	1	0	70
unlabeled	0.166667	0.166667	0.666667	20	0	0	1	-18
excluded	0.2	0	0.8	80	0	0.470588	0.529412	0
unlabeled	0.5	0	0.5	5	0	0.666667	0.333333	-4.5
unlabeled	0.2	0.6	0.2	20	0.153846	0.538462	0.307692	-18
unlabeled	0.333333	0	0.666667	20	0	0.714286	0.285714	-10
unlabeled	0.333333	0.333333	0.333333	20	0	1	0	-20
unlabeled	0.4	0.6	0	40	0.285714	0.142857	0.571429	-30
unlabeled	0.25	0.75	0	10	0.166667	0.25	0.583333	-10
unlabeled	0	0.5	0.5	20	0	1	0	-20
unlabeled	0	0.666667	0.333333	10	0.0909091	0.0909091	0.818182	-10
unlabeled	0.333333	0.333333	0.333333	50	0	0.6	0.4	-25
unlabeled	0.333333	0	0.666667	50	0.166667	0.666667	0.166667	-25
unlabeled	0.5	0.5	0	50	0	0.666667	0.333333	-25
unlabeled	0.25	0	0.75	40	0	0.75	0.25	0
unlabeled	0.5	0.5	0	10	0.75	0.25	0	-10
unlabeled	0.4	0.6	0	20	0.142857	0.642857	0.214286	-18
unlabeled	0.5	0.5	0	20	0	0.75	0.25	-10
unlabeled	0.5	0.5	0	40	0	1	0	-20
unlabeled	0	0.5	0.5	40	0	0.8	0.2	-20
unlabeled	0.157895	0.105263	0.736842	20	0.0322581	0.741935	0.225806	-18
unlabeled	0	1	0	30	0.125	0.625	0.25	-20
unlabeled	0.5	0	0.5	70	0.125	0.875	0	-20
unlabeled	0.2	0.8	0	10	0.25	0.25	0.5	-10
unlabeled	0.0227273	0.431818	0.545455	0	1	0	0	0
unlabeled	0	1	0	30	0.25	0.5	0.25	-30
unlabeled	0	0.4	0.6	10	0	0.571429	0.428571	-10
unlabeled	0.333333	0	0.666667	70	0	0.75	0.25	35
unlabeled	0	1	0	5	0	1	0	-5
unlabeled	0	0	1	75	0	1	0	0
unlabeled	0	0	1	40	0	0	1	-20
irrelevant	0.666667	0	0.333333	30	0.5	0.5	0	-30
unlabeled	0.130435	0.0434783	0.826087	40	0.2	0.733333	0.0666667	-30
unlabeled	0	0.666667	0.333333	10	0.142857	0.857143	0	-10
unlabeled	0.25	0.25	0.5	50	0	0.8	0.2	10
unlabeled	0.333333	0.166667	0.5	80	0	1	0	40
irrelevant	0.25	0.5	0.25	20	0.384615	0.384615	0.230769	-18
irrelevant	0.666667	0.333333	0	40	0.125	0.625	0.25	-20
unlabeled	0.107143	0.0357143	0.857143	60	0	0.8	0.2	-50
unlabeled	0	0.333333	0.666667	50	0.111111	0.777778	0.111111	-40
unlabeled	0.6	0.2	0.2	60	1	0	0	-30
irrelevant	0	0.4	0.6	5	0	1	0	-5
unlabeled	0	0.2	0.8	10	0	0.2	0.8	-10
unlabeled	0.4	0.2	0.4	70	0.142857	0.857143	0	-20
unlabeled	0	0.25	0.75	40	0.272727	0.636364	0.0909091	-35
unlabeled	0.166667	0.5	0.333333	20	0.125	0.875	0	-18
unlabeled	0.25	0.25	0.5	10	0	1	0	-9
unlabeled	0.1	0	0.9	70	0.157895	0.578947	0.263158	-50
unlabeled	0.25	0.75	0	20	0.428571	0.571429	0	-20
irrelevant	0	1	0	10	0.333333	0.666667	0	-10
irrelevant	0.2	0	0.8	30	0.125	0.75	0.125	-25
unlabeled	0	0.5	0.5	10	0.25	0.5	0.25	-10
irrelevant	0.666667	0.333333	0	60	0	1	0	30
unlabeled	0.333333	0	0.666667	40	0.25	0.5	0.25	-30
unlabeled	0	1	0	5	0	1	0	-5
unlabeled	0	1	0	0	0.333333	0.333333	0.333333	0
unlabeled	0.2	0.6	0.2	5	0	0	1	-4
irrelevant	0.5	0	0.5	85	0	0.7	0.3	50
irrelevant	0.222222	0.111111	0.666667	50	0	0.6	0.4	-25
unlabeled	0.333333	0.333333	0.333333	40	0	0.75	0.25	-20
unlabeled	0.4	0.4	0.2	30	0.2	0.4	0.4	-20
unlabeled	0.25	0.5	0.25	20	0	0	1	-18
unlabeled	0	0	1	40	0.5	0.333333	0.166667	-40
unlabeled	0.333333	0	0.666667	60	0	1	0	20
unlabeled	0	0.5	0.5	50	0	0.4	0.6	-40
unlabeled	0	0.125	0.875	10	0	0.428571	0.571429	-10
unlabeled	0.285714	0.142857	0.571429	70	0.0952381	0.666667	0.238095	-20
unlabeled	0.666667	0.333333	0	10	0.5	0.25	0.25	-10
unlabeled	0.0625	0	0.9375	10	0.125	0.875	0	-8
unlabeled	0.727273	0.272727	0	90	0.333333	0.5	0.166667	80
unlabeled	0	1	0	50	0	1	0	-25
unlabeled	0.666667	0.333333	0	20	0.125	0.125	0.75	-15
unlabeled	0	1	0	10	0.0384615	0.730769	0.230769	-10
unlabeled	0.5	0	0.5	70	0	0	1	60
unlabeled	0	1	0	10	0.111111	0.777778	0.111111	-10
unlabeled	0	0.666667	0.333333	10	0	0	1	-10
unlabeled	0.25	0.75	0	40	0.25	0.5	0.25	-40
unlabeled	0.333333	0.222222	0.444444	20	0	0.333333	0.666667	-15
irrelevant	0	1	0	30	0	0.666667	0.333333	-30
unlabeled	0.333333	0.666667	0	20	0	1	0	-20
excluded	0.2	0.4	0.4	10	0.25	0.5	0.25	-10
unlabeled	0.2	0.4	0.4	10	0.285714	0.571429	0.142857	-9
unlabeled	0	1	0	20	0.285714	0.285714	0.428571	-20
unlabeled	0.333333	0.333333	0.333333	30	0.333333	0.666667	0	-30
unlabeled	0.4	0	0.6	70	0	0.333333	0.666667	20
unlabeled	0.4	0.2	0.4	30	0.142857	0.571429	0.285714	-20
unlabeled	0.2	0.133333	0.666667	60	0	0.461538	0.538462	-20
unlabeled	0.222222	0	0.777778	90	0.0454545	0.409091	0.545455	-30
unlabeled	0.25	0.25	0.5	20	0.333333	0.333333	0.333333	-18
unlabeled	0.4	0.2	0.4	40	0.2	0.6	0.2	-30
unlabeled	0	0	1	50	0	1	0	-25
unlabeled	0	1	0	10	0	0	1	-10
irrelevant	0.4	0	0.6	90	0	0.588235	0.411765	45
unlabeled	0.230769	0	0.769231	85	0	0	1	40
unlabeled	0	0.4	0.6	0	0.4	0	0.6	0
unlabeled	0.2	0.2	0.6	60	0	1	0	30
unlabeled	0.333333	0.333333	0.333333	10	0.2	0.2	0.6	-10
unlabeled	0	0	1	70	0.333333	0.333333	0.333333	-50
unlabeled	0.5	0.25	0.25	85	0	1	0	40
unlabeled	0.178571	0.392857	0.428571	10	0.4	0.6	0	-8
unlabeled	0.0277778	0.472222	0.5	5	0	1	0	-5
unlabeled	0.4	0	0.6	80	0.333333	0.333333	0.333333	-20
unlabeled	0.1	0.5	0.4	0	0.333333	0.111111	0.555556	0
unlabeled	0	1	0	30	0	1	0	-30
unlabeled	0.25	0	0.75	30	0.333333	0.333333	0.333333	-30
excluded	0.125	0.0625	0.8125	50	0	0.909091	0.0909091	-25
unlabeled	0.5	0.25	0.25	70	1	0	0	-70
unlabeled	0.333333	0.333333	0.333333	10	0.25	0.75	0	-10
unlabeled	0.285714	0.428571	0.285714	20	0	0	1	-15
unlabeled	0.125	0.1875	0.6875	10	0	0.666667	0.333333	-8
unlabeled	0	0.5	0.5	5	0	0.5	0.5	-5
unlabeled	0.142857	0.428571	0.428571	20	0.333333	0.333333	0.333333	-20
unlabeled	0	0	1	60	0	0.75	0.25	30
unlabeled	0.2	0.6	0.2	30	0.047619	0.857143	0.0952381	-25
eligible	0.5	0	0.5	90	0	1	0	70
excluded	0	1	0	70	0.142857	0.428571	0.428571	-70
excluded	0.666667	0	0.333333	90	0.2	0.8	0	40
eligible	0.666667	0	0.333333	90	0	1	0	80
eligible	0.75	0.25	0	90	0	1	0	80
eligible	0.8	0	0.2	95	0.2	0.4	0.4	70
excluded	1	0	0	90	1	0	0	-45
eligible	0.5	0	0.5	85	0	0.5	0.5	50
eligible	1	0	0	100	0	0.8	0.2	95
eligible	0.5	0	0.5	85	0.25	0.75	0	40
eligible	1	0	0	95	0	0.555556	0.444444	85
eligible	0	0	1	75	0	1	0	0
eligible	1	0	0	95	0.166667	0.833333	0	70
eligible	0.666667	0	0.333333	85	0	0.75	0.25	70
excluded	0.4	0	0.6	90	0	0.5	0.5	45
eligible	0.5	0.5	0	85	0	0.928571	0.0714286	80
eligible	0	0	1	80	0	0	1	0
eligible	0.5	0	0.5	90	0.1	0.8	0.1	45
excluded	0.8	0	0.2	95	0.0909091	0.727273	0.181818	45
excluded	1	0	0	90	0.333333	0.333333	0.333333	-45
eligible	0.75	0	0.25	90	0	1	0	80
eligible	0.285714	0.285714	0.428571	75	0.25	0.333333	0.416667	-60
excluded	0.8	0	0.2	95	0	1	0	90
eligible	0.5	0	0.5	90	0.333333	0.333333	0.333333	-45
excluded	0.75	0	0.25	90	0.333333	0.333333	0.333333	40
eligible	0.5	0	0.5	90	0	1	0	70
eligible	0.8	0	0.2	90	0	0.5	0.5	70
excluded	0.333333	0	0.666667	70	0.4	0.4	0.2	-50
eligible	1	0	0	95	0	0.833333	0.166667	90
eligible	0.285714	0.142857	0.571429	80	0	0.75	0.25	30
excluded	0.2	0.2	0.6	90	0	0.677419	0.322581	70
excluded	0	0.428571	0.571429	90	0.75	0.25	0	-90
excluded	0.666667	0	0.333333	90	0.3	0.7	0	-70
eligible	1	0	0	95	0	1	0	95
eligible	1	0	0	95	0	1	0	95
eligible	1	0	0	95	0	0.75	0.25	85
eligible	0.214286	0.142857	0.642857	90	0	0.5	0.5	45
excluded	0.25	0.25	0.5	85	0.037037	0.814815	0.148148	40
eligible	0.6	0	0.4	90	0	0.8	0.2	80
eligible	1	0	0	95	0	0.333333	0.666667	85
unlabeled	1	0	0	95	0.25	0.75	0	-30
eligible	1	0	0	100	0	1	0	100
eligible	1	0	0	100	0	0	1	100
unlabeled	0.166667	0.333333	0.5	40	0	0.7	0.3	-20
unlabeled	0.333333	0	0.666667	90	0.0454545	0.954545	0	-45
excluded	0.333333	0	0.666667	85	0.0606061	0.545455	0.393939	-40
eligible	0.666667	0	0.333333	95	0	0.75	0.25	85
excluded	0.333333	0.333333	0.333333	85	0.222222	0.666667	0.111111	40
excluded	0.5	0	0.5	90	0.166667	0.5	0.333333	-45
excluded	0.75	0	0.25	90	0.333333	0.333333	0.333333	-45
eligible	1	0	0	95	0	0.8	0.2	90
unlabeled	0.666667	0.333333	0	80	0.333333	0.333333	0.333333	-20
excluded	0.25	0.5	0.25	70	0.214286	0.785714	0	-70
unlabeled	0.375	0.125	0.5	85	0.0833333	0.916667	0	-10
eligible	0.5	0.166667	0.333333	85	0	0.888889	0.111111	70
eligible	0.666667	0	0.333333	90	0	1	0	80
eligible	0.4	0.2	0.4	80	0.444444	0.555556	0	40
eligible	0.666667	0	0.333333	90	0	0.818182	0.181818	70
eligible	1	0	0	95	0	1	0	95
eligible	0.8	0	0.2	95	0	1	0	85
eligible	0.75	0	0.25	95	0	1	0	90
excluded	1	0	0	90	0.333333	0.333333	0.333333	-45
excluded	1	0	0	95	0.5	0.333333	0.166667	-75
excluded	0.5	0	0.5	85	0.2	0.8	0	-20
eligible	0.571429	0	0.428571	85	0.0416667	0.0833333	0.875	-10
excluded	0.75	0	0.25	90	0.0588235	0.676471	0.264706	-45
excluded	0.9	0.1	0	90	0	0	1	80
excluded	0.428571	0.142857	0.428571	40	0.0606061	0.484848	0.454545	-30
eligible	0.333333	0.166667	0.5	90	0	1	0	60
excluded	0.285714	0	0.714286	85	0.0333333	0.7	0.266667	-10
eligible	0.75	0	0.25	95	0	1	0	90
eligible	0.5	0	0.5	90	0	1	0	80
excluded	0.333333	0.333333	0.333333	85	0.117647	0.529412	0.352941	-30
eligible	1	0	0	95	0	0.8	0.2	90
excluded	0	0.666667	0.333333	70	0.333333	0.333333	0.333333	-50
eligible	0.75	0	0.25	90	0	1	0	80
eligible	1	0	0	90	0.142857	0.428571	0.428571	-45
excluded	0.8	0	0.2	90	0.25	0.5	0.25	-45
excluded	0.5	0	0.5	90	0.142857	0.428571	0.428571	-45
unlabeled	0.333333	0.333333	0.333333	30	0.5	0.5	0	-25
eligible	0.25	0	0.75	90	0	0.666667	0.333333	45
excluded	0.166667	0.166667	0.666667	50	0.0909091	0.636364	0.272727	-25
eligible	0.6	0.4	0	90	0	1	0	70
excluded	0.25	0.5	0.25	50	0.428571	0.285714	0.285714	-40
eligible	0.6	0	0.4	90	0	0.666667	0.333333	45
eligible	1	0	0	95	0	0.888889	0.111111	90
unlabeled	0.333333	0.166667	0.5	85	0	0.6	0.4	40
excluded	0.8	0	0.2	95	0.4	0.6	0	-30
excluded	0.416667	0.0833333	0.5	90	0.0909091	0.818182	0.0909091	40
excluded	0.222222	0.111111	0.666667	75	0.111111	0.703704	0.185185	-45
irrelevant	1	0	0	95	0	1	0	95
eligible	0.4	0.4	0.2	80	0	0.666667	0.333333	-20
excluded	0	0.5	0.5	70	0.5	0.5	0	-35
excluded	0.08	0.08	0.84	70	0.0645161	0.451613	0.483871	-50
excluded	0.25	0.5	0.25	70	0.25	0.75	0	-50
excluded	0.4	0	0.6	90	0.133333	0.1	0.766667	-70
eligible	0.571429	0.142857	0.285714	90	0.0434783	0.695652	0.26087	-30
excluded	0.166667	0.166667	0.666667	70	0.117647	0.411765	0.470588	-50
eligible	1	0	0	85	0.333333	0.333333	0.333333	-42.5
eligible	0.75	0	0.25	95	0	0.25	0.75	70
excluded	0	1	0	70	0	0.75	0.25	-20
unlabeled	0	0	1	60	0.142857	0	0.857143	-60
excluded	0.6	0	0.4	85	0.0526316	0.684211	0.263158	-10
irrelevant	0.153846	0	0.846154	60	0.0769231	0.461538	0.461538	-30
excluded	0.333333	0	0.666667	90	0.03125	0.8125	0.15625	-45
excluded	0.333333	0.166667	0.5	95	0.0714286	0.857143	0.0714286	85
eligible	0.666667	0	0.333333	90	0	0.666667	0.333333	75
unlabeled	0	1	0	50	0.25	0.5	0.25	-50
eligible	0.5	0.375	0.125	80	0.0909091	0.727273	0.181818	-20
excluded	0.294118	0.0588235	0.647059	85	0.0625	0.9375	0	-20
eligible	0.6	0	0.4	90	0.0833333	0.75	0.166667	40
excluded	0.333333	0.444444	0.222222	85	0.0526316	0.684211	0.263158	-20
unlabeled	0	1	0	30	0.166667	0.166667	0.666667	-30
eligible	0	0	1	90	0	1	0	70
eligible	1	0	0	95	0	1	0	95
excluded	0.8	0.2	0	90	0.142857	0.571429	0.285714	40
irrelevant	0	0.333333	0.666667	75	0	1	0	-10
excluded	0.285714	0	0.714286	90	0.0294118	0.911765	0.0588235	-45
unlabeled	0.5	0.5	0	70	0	1	0	-20
excluded	0.75	0.25	0	70	0.25	0.4375	0.3125	-50
excluded	0.0526316	0.473684	0.473684	85	0.1	0.5	0.4	-50
eligible	0.375	0	0.625	90	0.04	0.72	0.24	40
eligible	0.625	0.125	0.25	90	0	0.133333	0.866667	40
excluded	0.285714	0.142857	0.571429	80	0	1	0	20
eligible	0	1	0	70	0	1	0	-20
excluded	0.666667	0.166667	0.166667	85	0	0.666667	0.333333	50
eligible	0.5	0	0.5	90	0.0454545	0.818182	0.136364	-45
excluded	0.272727	0	0.727273	90	0.0285714	0.885714	0.0857143	-10
eligible	1	0	0	90	0	1	0	90
eligible	0.666667	0.333333	0	90	0.142857	0.571429	0.285714	40
unlabeled	0.5	0.25	0.25	60	0.5	0.5	0	-50
eligible	0.5	0	0.5	90	0	0.925926	0.0740741	70
unlabeled	0.5	0.25	0.25	80	0.142857	0.714286	0.142857	-40
excluded	0.333333	0.166667	0.5	85	0.08	0.88	0.04	-40
unlabeled	0.285714	0.714286	0	30	0.25	0.75	0	-20
unlabeled	0.25	0	0.75	60	0.2	0.6	0.2	-30
unlabeled	0.333333	0	0.666667	85	0	0.909091	0.0909091	70
excluded	0	0.666667	0.333333	80	0.333333	0.0833333	0.583333	-80
irrelevant	0.2	0.2	0.6	60	0.0416667	0.833333	0.125	-30
eligible	0.3	0.1	0.6	85	0	0.545455	0.454545	40
eligible	1	0	0	95	0	1	0	95
excluded	0.5	0.25	0.25	50	0.5	0.5	0	-40
excluded	0	0.5	0.5	60	0.125	0.875	0	-60
unlabeled	0.105263	0.157895	0.736842	70	0.0588235	0.882353	0.0588235	-50
excluded	0.4	0	0.6	90	0.027027	0.675676	0.297297	-45
eligible	0.666667	0	0.333333	85	0	1	0	50
eligible	0.5	0	0.5	90	0	1	0	80
excluded	0	0	1	85	0.181818	0.636364	0.181818	-70
excluded	0.625	0.25	0.125	85	0	0.75	0.25	50
eligible	0.5	0	0.5	80	0.0222222	0.0888889	0.888889	-40
excluded	0	1	0	80	0.166667	0.833333	0	-80
eligible	0.571429	0	0.428571	90	0	0.76	0.24	70
excluded	0.5	0	0.5	95	0.03125	0.78125	0.1875	-10
eligible	1	0	0	95	0	0.5	0.5	85
excluded	0.6	0.2	0.2	85	0	0.75	0.25	50
eligible	1	0	0	95	0	1	0	95
unlabeled	0.142857	0	0.857143	85	0.027027	0.864865	0.108108	-20
unlabeled	0.8	0.2	0	90	0.5	0.333333	0.166667	-70
excluded	0.3	0	0.7	85	0.0263158	0.973684	0	-10
eligible	0.4	0.3	0.3	90	0	0.133333	0.866667	-30
excluded	0.136364	0.136364	0.727273	75	0	0.925926	0.0740741	20
excluded	0.666667	0	0.333333	90	0.030303	0.636364	0.333333	40
unlabeled	0	0.8	0.2	70	0.125	0.125	0.75	-60
eligible	0.333333	0.111111	0.555556	85	0.157895	0.631579	0.210526	-70
unlabeled	0.25	0.583333	0.166667	90	0	0.5	0.5	80
excluded	0.230769	0.153846	0.615385	75	0.037037	0.814815	0.148148	-30
eligible	1	0	0	95	0	0.4	0.6	70
eligible	1	0	0	95	0	0.4	0.6	85
eligible	0.5	0	0.5	90	0.0769231	0.692308	0.230769	70
unlabeled	0	0.0909091	0.909091	40	0.142857	0.428571	0.428571	-30
unlabeled	0	0.75	0.25	30	0	0.571429	0.428571	-30
excluded	0.4	0.1	0.5	90	0.025	0.825	0.15	-10
unlabeled	0.4	0.2	0.4	70	0.111111	0	0.888889	-20
eligible	0.5	0.5	0	90	0	0.833333	0.166667	70
excluded	0.44	0.08	0.48	95	0.1	0.8	0.1	70
eligible	0.5	0	0.5	90	0	0	1	45
unlabeled	0	0	1	20	0.333333	0.666667	0	-16
excluded	0.3	0.6	0.1	40	0.166667	0.166667	0.666667	-30
unlabeled	0.428571	0.142857	0.428571	90	0	0.875	0.125	70
eligible	1	0	0	95	0	0.666667	0.333333	85
excluded	0.714286	0	0.285714	95	0.0952381	0.761905	0.142857	-30
unlabeled	0.333333	0	0.666667	60	0.333333	0.666667	0	-30
excluded	0	0	1	80	0	1	0	0
excluded	0.272727	0.0909091	0.636364	80	0.05	0.5	0.45	-20
unlabeled	0.166667	0.333333	0.5	70	0.4	0.6	0	-20
unlabeled	0.8	0.2	0	70	0.1875	0.75	0.0625	-35
unlabeled	0.6	0.2	0.2	90	0.117647	0.647059	0.235294	-30
unlabeled	0.285714	0.428571	0.285714	40	0.25	0.75	0	-30
excluded	0	0.333333	0.666667	85	0.0555556	0.611111	0.333333	-40
unlabeled	0.5	0.5	0	50	0.428571	0.285714	0.285714	-40
unlabeled	0.666667	0.333333	0	85	0.142857	0.571429	0.285714	-20
unlabeled	0	1	0	40	0.111111	0.666667	0.222222	-40
unlabeled	0	1	0	30	0.272727	0.363636	0.363636	-30
irrelevant	0.333333	0.111111	0.555556	60	0	0.666667	0.333333	-30
unlabeled	0.25	0.5	0.25	50	0.0666667	0.866667	0.0666667	-50
excluded	1	0	0	90	0.25	0.5	0.25	-45
excluded	0.333333	0.666667	0	50	0.222222	0.166667	0.611111	-40
eligible	1	0	0	90	0.0526316	0.736842	0.210526	-30
excluded	0.666667	0	0.333333	90	0.25	0.75	0	-45
unlabeled	0.285714	0.285714	0.428571	50	0	0.8125	0.1875	-30
unlabeled	0	0.0909091	0.909091	40	0.0555556	0.666667	0.277778	-40
irrelevant	1	0	0	90	1	0	0	-90
unlabeled	0.666667	0.222222	0.111111	75	0.666667	0.333333	0	-60
eligible	1	0	0	95	0	0.666667	0.333333	90
unlabeled	0.5	0	0.5	70	0	1	0	40
unlabeled	0.571429	0.285714	0.142857	90	0	0.769231	0.230769	70
unlabeled	0.2	0	0.8	50	0.0714286	0.892857	0.0357143	-50
excluded	0.5	0.5	0	75	0.142857	0.857143	0	25
eligible	0.5	0	0.5	90	0	0.0526316	0.947368	70
unlabeled	0.25	0.25	0.5	40	0.166667	0.583333	0.25	-30
unlabeled	0	1	0	20	0	0.5	0.5	-16
unlabeled	1	0	0	95	0.285714	0.571429	0.142857	-30
unlabeled	1	0	0	90	0.125	0.375	0.5	40
eligible	1	0	0	95	0	1	0	95
unlabeled	0.666667	0.333333	0	60	0.454545	0.363636	0.181818	-50
unlabeled	0.75	0.25	0	90	0.153846	0.615385	0.230769	-45
unlabeled	0	1	0	20	0.166667	0.833333	0	-20
unlabeled	0.4	0	0.6	90	0	0.88	0.12	70
irrelevant	0	0	1	90	0	1	0	45
unlabeled	0.117647	0.0882353	0.794118	40	0.142857	0.142857	0.714286	-30
excluded	0.25	0.125	0.625	70	0	0.857143	0.142857	20
unlabeled	0.1	0.2	0.7	50	0.0384615	0.615385	0.346154	-40
eligible	1	0	0	95	0	1	0	90
eligible	1	0	0	95	0	1	0	95
unlabeled	0.5	0.5	0	20	0.2	0.6	0.2	-18
eligible	1	0	0	95	0	0.5	0.5	90
unlabeled	0.5	0	0.5	90	0	0.75	0.25	80
eligible	0.5	0	0.5	85	0	0.625	0.375	55
irrelevant	0	0.666667	0.333333	50	0	0.714286	0.285714	-40
unlabeled	0.714286	0	0.285714	90	0.0384615	0.923077	0.0384615	40
unlabeled	1	0	0	60	0.222222	0.666667	0.111111	-30
unlabeled	0	0.5	0.5	60	1	0	0	-60
excluded	0	1	0	40	0	0.333333	0.666667	-40
unlabeled	0.666667	0	0.333333	90	0	1	0	80
unlabeled	0.333333	0.333333	0.333333	10	0.166667	0.833333	0	-10
unlabeled	0	0.125	0.875	40	0	0.5	0.5	-20
unlabeled	0.5	0.25	0.25	40	0.117647	0.676471	0.205882	-30
unlabeled	0.5	0.25	0.25	50	0.2	0	0.8	-25
eligible	0.583333	0.416667	0	85	0	1	0	55
unlabeled	0.25	0	0.75	75	0	0.5	0.5	60
unlabeled	0	0.666667	0.333333	40	0	0.166667	0.833333	-20
irrelevant	0.6	0	0.4	85	0	0.6	0.4	55
unlabeled	0.5	0.5	0	40	0.25	0.25	0.5	-30
unlabeled	0	0.428571	0.571429	20	0.625	0.25	0.125	-20
unlabeled	0.25	0.75	0	60	0	0.75	0.25	40
unlabeled	0.5	0.5	0	40	0	0	1	-20
excluded	0.5	0	0.5	80	0.0909091	0.545455	0.363636	-20
unlabeled	0.625	0.125	0.25	40	0.05	0.8	0.15	-20
unlabeled	0.428571	0.285714	0.285714	40	0.0833333	0.666667	0.25	-20
unlabeled	0.333333	0.333333	0.333333	60	0	0	1	20
eligible	0.333333	0	0.666667	85	0	0.625	0.375	40
eligible	1	0	0	90	0.5	0.5	0	70
eligible	0.285714	0.214286	0.5	75	0	1	0	25
unlabeled	0.5	0	0.5	80	0.125	0.375	0.5	-40
unlabeled	0.5	0	0.5	90	0	1	0	70
excluded	0.333333	0.166667	0.5	75	0.166667	0	0.833333	-60
unlabeled	0.375	0	0.625	70	0.235294	0.705882	0.0588235	-35
excluded	0.2	0.2	0.6	70	0.105263	0.842105	0.0526316	-20
unlabeled	0.25	0	0.75	80	0.5	0	0.5	-40
unlabeled	0	1	0	10	0.666667	0	0.333333	-10
excluded	0.333333	0.166667	0.5	60	0.047619	0.714286	0.238095	-20
eligible	1	0	0	95	0	1	0	95
unlabeled	0	1	0	40	0	0.5	0.5	-20
excluded	0.294118	0.705882	0	90	0.181818	0.818182	0	-45
unlabeled	1	0	0	90	0.142857	0.571429	0.285714	40
excluded	0	1	0	40	0.3	0.7	0	-40
eligible	0	0	1	75	0	1	0	50
unlabeled	0	0.333333	0.666667	40	0	0.6	0.4	-20
irrelevant	0.105263	0.526316	0.368421	70	0.0344828	0.448276	0.517241	-20
unlabeled	0.333333	0.333333	0.333333	20	0	0.857143	0.142857	-15
excluded	0.333333	0.666667	0	90	0.1	0.7	0.2	-45
excluded	0.666667	0	0.333333	90	0.2	0.4	0.4	-30
unlabeled	0	0.8	0.2	10	0	0.5	0.5	-10
unlabeled	0.333333	0.333333	0.333333	60	0	0.6	0.4	30
irrelevant	0.333333	0.333333	0.333333	40	0.0909091	0.818182	0.0909091	-20
unlabeled	0.666667	0	0.333333	90	0	1	0	80
unlabeled	1	0	0	90	1	0	0	-45
eligible	1	0	0	95	0	1	0	95
unlabeled	0.25	0.25	0.5	50	0.333333	0.666667	0	-25
irrelevant	0.222222	0.333333	0.444444	30	0.4	0.5	0.1	-25
unlabeled	0	1	0	10	0	1	0	-10
unlabeled	0.5	0.5	0	40	0.25	0.5	0.25	-40
eligible	0.5	0	0.5	90	0	0.777778	0.222222	45
excluded	1	0	0	90	0.25	0.5	0.25	40
eligible	1	0	0	100	0	1	0	100
unlabeled	0.5	0.25	0.25	50	0	0.928571	0.0714286	0
unlabeled	0.0526316	0.736842	0.210526	30	0	0.928571	0.0714286	-20
unlabeled	0	0.5	0.5	40	0.181818	0.545455	0.272727	-40
unlabeled	0.4	0.2	0.4	60	0	0.5	0.5	-30
unlabeled	0.5	0	0.5	75	0	0.333333	0.666667	30
excluded	0	0.666667	0.333333	20	0.1	0.8	0.1	-20
unlabeled	0.285714	0.142857	0.571429	60	0.1	0.6	0.3	-30
unlabeled	0.230769	0	0.769231	85	0	0.666667	0.333333	50
excluded	0.5	0	0.5	80	0.4	0.6	0	-40
excluded	0.75	0	0.25	90	0.1	0.7	0.2	-30
unlabeled	0.5	0.25	0.25	80	0.166667	0.0833333	0.75	-60
unlabeled	0.333333	0.5	0.166667	40	0.136364	0.772727	0.0909091	-30
excluded	0.333333	0	0.666667	85	0.2	0.4	0.4	-30
unlabeled	0	0.333333	0.666667	70	0.2	0.4	0.4	-50
unlabeled	0.6	0	0.4	75	0	0.375	0.625	30
unlabeled	0.2	0.4	0.4	85	0.0588235	0.764706	0.176471	-50
unlabeled	0	1	0	20	0.5	0.5	0	-20
unlabeled	0.571429	0.142857	0.285714	60	0.0434783	0.782609	0.173913	-30
unlabeled	0.166667	0.666667	0.166667	20	0	0.857143	0.142857	-16
unlabeled	0.666667	0	0.333333	90	1	0	0	-45
unlabeled	0.5	0.5	0	40	0.166667	0.666667	0.166667	-20
unlabeled	0	0.25	0.75	40	0	1	0	-30
unlabeled	0.111111	0.333333	0.555556	60	0	0.909091	0.0909091	-30
unlabeled	0.166667	0.5	0.333333	40	0	0.722222	0.277778	-20
excluded	0.333333	0.166667	0.5	70	0.230769	0.615385	0.153846	-50
irrelevant	0.25	0.25	0.5	70	0.333333	0.666667	0	-35
unlabeled	0.333333	0	0.666667	85	0.0909091	0.545455	0.363636	-40
excluded	0.375	0	0.625	90	0.0833333	0.833333	0.0833333	-45
unlabeled	1	0	0	90	0	1	0	90
unlabeled	0.333333	0.111111	0.555556	75	0	0.666667	0.333333	30
unlabeled	0.6	0.2	0.2	30	0	0.974359	0.025641	-20
unlabeled	0.25	0.5	0.25	50	0.111111	0.777778	0.111111	-25
unlabeled	0.5	0.5	0	40	0	0.5	0.5	-20
unlabeled	0.75	0	0.25	90	0.428571	0.142857	0.428571	-30
unlabeled	0.428571	0.428571	0.142857	30	0.0869565	0.826087	0.0869565	-20
unlabeled	0.2	0.4	0.4	20	0.428571	0.142857	0.428571	-20
unlabeled	0.428571	0.428571	0.142857	40	0.0416667	0.791667	0.166667	-20
unlabeled	0.285714	0.428571	0.285714	40	0.666667	0.333333	0	-30
unlabeled	0.6	0	0.4	90	0.0909091	0.545455	0.363636	-45
unlabeled	0.333333	0.333333	0.333333	5	0	1	0	-5
unlabeled	0.4	0.4	0.2	60	0.117647	0.411765	0.470588	-45
unlabeled	0	0	1	70	0.25	0.75	0	-50
unlabeled	0.2	0.6	0.2	40	0	0.428571	0.571429	-35
irrelevant	0	0	1	70	0	0.25	0.75	0
unlabeled	0.333333	0.333333	0.333333	60	0	0.25	0.75	-40
unlabeled	0.375	0.125	0.5	50	0.153846	0.615385	0.230769	-30
unlabeled	0.5	0	0.5	95	0	1	0	95
unlabeled	0.777778	0.111111	0.111111	85	0.0952381	0.666667	0.238095	-20
eligible	0.333333	0	0.666667	80	0	0.666667	0.333333	40
unlabeled	0	0	1	60	0	0.75	0.25	0
irrelevant	0.0909091	0.0909091	0.818182	20	0.0666667	0.6	0.333333	-18
unlabeled	0.105263	0.578947	0.315789	20	0	0.909091	0.0909091	-16
unlabeled	0.25	0	0.75	70	0	0.833333	0.166667	0
unlabeled	1	0	0	90	0	1	0	90
unlabeled	0.454545	0.181818	0.363636	60	0.117647	0.705882	0.176471	-30
excluded	0.5	0.5	0	90	0.125	0.75	0.125	80
excluded	0.375	0.125	0.5	70	0	0.5	0.5	-20
eligible	0.818182	0	0.181818	95	0	0	1	90
unlabeled	0.25	0.25	0.5	50	0	0.75	0.25	10
eligible	0.666667	0	0.333333	85	0	0.5	0.5	70
unlabeled	0.4	0	0.6	50	0	0.625	0.375	10
unlabeled	0	0	1	40	0.333333	0.0833333	0.583333	-40
unlabeled	0.25	0.5	0.25	40	0.333333	0.666667	0	-30
unlabeled	0.666667	0.333333	0	70	0	0.75	0.25	20
irrelevant	0.5	0	0.5	90	0	1	0	80
unlabeled	0.428571	0.571429	0	70	0.2	0.4	0.4	-50
unlabeled	0	1	0	40	0	1	0	0
unlabeled	0.157895	0.842105	0	70	0.2	0.8	0	-35
unlabeled	0.8	0	0.2	85	0.142857	0.428571	0.428571	-20
unlabeled	0	1	0	40	1	0	0	-40
excluded	0.333333	0	0.666667	50	0	0.571429	0.428571	0
unlabeled	0	0.666667	0.333333	70	0.333333	0.666667	0	-50
unlabeled	0.4	0.2	0.4	50	0	0.9	0.1	0
eligible	0.5	0	0.5	75	0	1	0	50
unlabeled	0	0	1	60	1	0	0	-60
unlabeled	0.333333	0.166667	0.5	60	0.117647	0.529412	0.352941	-30
unlabeled	0	1	0	10	0.375	0.375	0.25	-10
unlabeled	0.5	0	0.5	80	0.2	0.2	0.6	-20
unlabeled	0	0	1	70	0	1	0	35
unlabeled	0	0.25	0.75	40	0.166667	0.666667	0.166667	-40
unlabeled	0.214286	0.428571	0.357143	20	0.05	0.85	0.1	-18
unlabeled	0	0	1	60	0.125	0.75	0.125	-30
unlabeled	0.857143	0.142857	0	40	0	1	0	-40
unlabeled	0.25	0	0.75	60	0.333333	0.5	0.166667	-30
excluded	0.6	0.2	0.2	40	0.0833333	0.0833333	0.833333	-20
unlabeled	0.666667	0	0.333333	90	0	0.9	0.1	80
unlabeled	0.285714	0.285714	0.428571	60	0.037037	0.703704	0.259259	-30
unlabeled	0.666667	0.333333	0	70	0.0769231	0.692308	0.230769	-20
unlabeled	0.5	0.25	0.25	40	0.2	0.6	0.2	-20
unlabeled	0.272727	0.0909091	0.636364	70	0.03125	0.625	0.34375	-20
irrelevant	0.1	0.3	0.6	30	0.2	0.6	0.2	-20
excluded	0.25	0.25	0.5	75	0	1	0	30
unlabeled	0.166667	0.333333	0.5	40	0.111111	0.333333	0.555556	-30
unlabeled	0	0.5	0.5	20	0.181818	0.363636	0.454545	-20
unlabeled	0.4	0	0.6	40	0.0769231	0.769231	0.153846	-20
unlabeled	0.5	0.5	0	60	0.0714286	0.928571	0	-20
unlabeled	0.333333	0.5	0.166667	40	0.0833333	0.791667	0.125	-30
unlabeled	0.375	0.375	0.25	40	0.0555556	0.5	0.444444	-30
eligible	0.363636	0.0909091	0.545455	40	0.08	0.76	0.16	-20
unlabeled	0.428571	0.142857	0.428571	75	0.037037	0.703704	0.259259	-30
unlabeled	0.2	0	0.8	70	0.2	0.2	0.6	-50
unlabeled	0.25	0.5	0.25	60	0.0555556	0.833333	0.111111	-30
unlabeled	1	0	0	90	0	0.6	0.4	90
unlabeled	0	1	0	40	0.142857	0	0.857143	-40
unlabeled	0.625	0.125	0.25	70	0.125	0.75	0.125	-20
unlabeled	0.25	0.25	0.5	60	0.2	0.8	0	-30
unlabeled	0.8	0	0.2	90	0	0.8	0.2	80
excluded	0	0.4	0.6	60	0	0.75	0.25	-20
unlabeled	0	0	1	40	0.2	0.4	0.4	-40
excluded	0.5	0.5	0	50	0.125	0.75	0.125	-25
excluded	0.666667	0	0.333333	85	0.0909091	0.818182	0.0909091	40
irrelevant	0.75	0.25	0	75	0	0.75	0.25	25
unlabeled	0	0.333333	0.666667	50	0.25	0.5	0.25	-50
unlabeled	0	1	0	20	0.333333	0.666667	0	-20
unlabeled	0.285714	0.142857	0.571429	70	0	0.692308	0.307692	20
unlabeled	0.285714	0	0.714286	75	0.111111	0.777778	0.111111	-50
unlabeled	0.8	0	0.2	95	0.111111	0.888889	0	70
eligible	0.428571	0	0.571429	80	0	0.5	0.5	40
unlabeled	0	1	0	20	0.166667	0.666667	0.166667	-20
unlabeled	0	0.666667	0.333333	10	0.375	0.625	0	-10
unlabeled	0	0	1	20	0	0	1	0
eligible	0.666667	0	0.333333	90	0	0.714286	0.285714	70
unlabeled	0.4	0.2	0.4	40	0.157895	0.473684	0.368421	-30
unlabeled	1	0	0	40	0.285714	0.285714	0.428571	20
unlabeled	0.333333	0	0.666667	60	0	1	0	20
unlabeled	0.4	0.2	0.4	50	0.142857	0.571429	0.285714	-10
eligible	1	0	0	95	0	1	0	90
unlabeled	0	1	0	40	0.0555556	0.111111	0.833333	-40
eligible	1	0	0	95	0	0.636364	0.363636	85
unlabeled	0.0333333	0.166667	0.8	40	0	1	0	-30
unlabeled	0	1	0	20	0.222222	0.666667	0.111111	-20
unlabeled	0	0.5	0.5	40	0.2	0.6	0.2	-30
unlabeled	0.142857	0.285714	0.571429	40	0	0.75	0.25	-30
unlabeled	1	0	0	95	0	1	0	95
eligible	0.75	0	0.25	90	0	0.5	0.5	80
unlabeled	0	0	1	50	1	0	0	-50
unlabeled	0	0	1	90	0	0	1	0
unlabeled	0.333333	0.666667	0	50	0	0.333333	0.666667	0
unlabeled	0.0714286	0.142857	0.785714	50	0.181818	0.818182	0	-40
unlabeled	0.25	0	0.75	40	0.08	0.92	0	-30
unlabeled	0.333333	0.111111	0.555556	60	0.1	0.9	0	-30
unlabeled	0.666667	0	0.333333	80	0.2	0.4	0.4	-20
excluded	0	0	1	50	0.125	0.625	0.25	-25
irrelevant	0	0.5	0.5	20	0	1	0	-15
irrelevant	0.125	0.125	0.75	20	0.0909091	0.727273	0.181818	-20
eligible	0.75	0	0.25	90	0	1	0	80
unlabeled	0.285714	0	0.714286	50	0	0.777778	0.222222	0
unlabeled	0.25	0.25	0.5	40	0.333333	0.333333	0.333333	-30
unlabeled	0.166667	0.166667	0.666667	40	0.5	0.5	0	-40
excluded	0.375	0	0.625	70	0.142857	0.571429	0.285714	-20
unlabeled	0.333333	0.111111	0.555556	40	0.0588235	0.823529	0.117647	-30
unlabeled	0.25	0	0.75	70	0	1	0	35
unlabeled	0.333333	0.0833333	0.583333	85	0.285714	0.571429	0.142857	-30
unlabeled	0	1	0	20	0.375	0.5	0.125	-20
unlabeled	0.285714	0.285714	0.428571	75	0.0869565	0.608696	0.304348	-45
unlabeled	0.333333	0	0.666667	60	0	1	0	20
eligible	1	0	0	95	0	0	1	95
unlabeled	0	0.5	0.5	85	0.4	0.4	0.2	-85
irrelevant	0.266667	0.0666667	0.666667	60	0	0.555556	0.444444	20
irrelevant	0.571429	0	0.428571	70	0.25	0.5	0.25	-50
unlabeled	0.3	0.1	0.6	85	0.037037	0.0740741	0.888889	-20
unlabeled	0.5	0.166667	0.333333	30	0	0.5	0.5	-20
unlabeled	0	0.5	0.5	40	0.166667	0.666667	0.166667	-30
unlabeled	0	1	0	20	0	0.8	0.2	-20
unlabeled	0.181818	0.0909091	0.727273	70	0.0833333	0.833333	0.0833333	-50
excluded	0.8	0.2	0	60	0.0625	0.5625	0.375	-20
eligible	0	0	1	80	0	1	0	40
unlabeled	0.25	0.5	0.25	40	0.1	0.6	0.3	-30
unlabeled	1	0	0	90	1	0	0	-90
unlabeled	1	0	0	95	0	1	0	95
eligible	0	0	1	80	0	0	1	40
unlabeled	0.25	0.125	0.625	40	0	0.75	0.25	20
unlabeled	0.25	0	0.75	40	0.333333	0.5	0.166667	-30
unlabeled	0.333333	0	0.666667	70	0.142857	0.571429	0.285714	-40
unlabeled	0.25	0.25	0.5	40	0.2	0.8	0	-20
excluded	0.5	0.5	0	50	0.0833333	0.916667	0	-25
unlabeled	0.4	0.2	0.4	40	0.111111	0.444444	0.444444	-30
unlabeled	0	1	0	50	0.111111	0.555556	0.333333	-25
unlabeled	0.25	0.25	0.5	60	0	0.75	0.25	20
unlabeled	0.0909091	0.363636	0.545455	20	0.0555556	0.222222	0.722222	-18
unlabeled	0.444444	0.222222	0.333333	60	0	0.625	0.375	20
eligible	0.4	0	0.6	85	0	0.833333	0.166667	50
unlabeled	0.333333	0	0.666667	75	0.125	0.5	0.375	-50
unlabeled	0.25	0.125	0.625	60	0.0526316	0.789474	0.157895	-30
excluded	0.5	0.25	0.25	75	0.2	0.6	0.2	-10
unlabeled	0.230769	0.153846	0.615385	60	0.12	0.64	0.24	-30
unlabeled	0.333333	0.333333	0.333333	60	0	0.6	0.4	-30
unlabeled	0.230769	0.230769	0.538462	60	0	0.913043	0.0869565	20
unlabeled	0	0	1	60	0	0	1	-30
unlabeled	0	1	0	10	0	1	0	-10
unlabeled	0	1	0	30	0.142857	0.571429	0.285714	-30
unlabeled	0.285714	0.0714286	0.642857	60	0.037037	0.444444	0.518519	-20
unlabeled	0.25	0	0.75	50	0.0333333	0.0333333	0.933333	-25
unlabeled	0.5	0	0.5	80	0.4	0.6	0	-40
unlabeled	0.666667	0	0.333333	90	0	0	1	45
unlabeled	0	0.5	0.5	60	0	0.666667	0.333333	-30
unlabeled	0.666667	0	0.333333	80	0	1	0	60
unlabeled	0.285714	0	0.714286	60	0	0.5	0.5	20
irrelevant	0.666667	0	0.333333	80	0.333333	0.666667	0	-40
unlabeled	0.75	0	0.25	60	0	0	1	0
excluded	0.375	0.125	0.5	90	0	0.857143	0.142857	45
unlabeled	0.5	0.125	0.375	40	0.0666667	0.9	0.0333333	-40
excluded	0.25	0	0.75	80	0.0769231	0.0769231	0.846154	-40
excluded	0.4	0	0.6	90	0.0909091	0.636364	0.272727	-45
excluded	0.5	0	0.5	40	0	1	0	10
irrelevant	0.363636	0	0.636364	80	0.0714286	0.857143	0.0714286	-40
excluded	0.285714	0.142857	0.571429	75	0.2	0.6	0.2	-50
unlabeled	0.333333	0.333333	0.333333	60	0.5	0.5	0	-40
excluded	0.666667	0.333333	0	50	0.222222	0.555556	0.222222	-50
irrelevant	0	1	0	5	0	1	0	-5
excluded	0.25	0	0.75	85	0	0.636364	0.363636	0
eligible	0.666667	0	0.333333	90	0	1	0	80
irrelevant	0.4	0.4	0.2	60	0	0.555556	0.444444	-30
excluded	0.2	0.2	0.6	75	0.25	0	0.75	-45
eligible	1	0	0	95	0	1	0	95
excluded	0.8	0	0.2	95	0	1	0	90
excluded	0.5	0	0.5	80	0.125	0.5	0.375	-60
irrelevant	1	0	0	90	0.125	0.75	0.125	-45
irrelevant	0.428571	0.428571	0.142857	85	0.0555556	0.222222	0.722222	-40
excluded	0	0.333333	0.666667	50	0	0.571429	0.428571	0
eligible	0.5	0	0.5	80	0	1	0	60
eligible	0.8	0	0.2	95	0	0.75	0.25	85
irrelevant	0.75	0	0.25	95	0.2	0.8	0	90
irrelevant	0.166667	0.166667	0.666667	70	0.111111	0.666667	0.222222	-50
irrelevant	0.2	0	0.8	70	0.153846	0.615385	0.230769	-50
irrelevant	0.5	0	0.5	90	0	1	0	80
irrelevant	0.666667	0	0.333333	80	0.5	0.5	0	-40
excluded	0.1	0.1	0.8	75	0.2	0.466667	0.333333	-60
excluded	0.5	0	0.5	70	0.5	0.5	0	-50
excluded	0.25	0	0.75	75	0.0869565	0.608696	0.304348	-30
eligible	1	0	0	95	0	0.5	0.5	90
irrelevant	1	0	0	90	0.0833333	0.75	0.166667	-45
unlabeled	0.444444	0	0.555556	80	0.08	0.6	0.32	-40
unlabeled	0	0.333333	0.666667	10	0	1	0	-10
irrelevant	1	0	0	90	0.5	0.5	0	-45
excluded	0.333333	0.166667	0.5	85	0.047619	0.761905	0.190476	-70
eligible	1	0	0	95	0	1	0	95
irrelevant	0	0.5	0.5	50	0.333333	0.333333	0.333333	-25
irrelevant	0.4	0.2	0.4	20	0.166667	0.833333	0	-15
eligible	0.333333	0	0.666667	60	0	1	0	30
irrelevant	0.285714	0	0.714286	70	0.04	0.84	0.12	-50
unlabeled	0.111111	0	0.888889	60	0.0740741	0.518519	0.407407	-50
excluded	1	0	0	95	0	0.666667	0.333333	85
excluded	1	0	0	90	0.333333	0.333333	0.333333	-45
excluded	0.5	0	0.5	90	0	0.5	0.5	45
excluded	0	1	0	60	0	1	0	-30
excluded	0.333333	0.166667	0.5	70	0.166667	0.666667	0.166667	-50
irrelevant	0.25	0.75	0	50	0	0.125	0.875	-25
irrelevant	0.6	0.2	0.2	70	0.2	0.8	0	-20
eligible	0.75	0	0.25	90	0	0.8	0.2	70
unlabeled	0.333333	0.333333	0.333333	30	0.125	0.75	0.125	-25
irrelevant	1	0	0	95	0	1	0	90
excluded	0.15	0	0.85	75	0	0.125	0.875	25
irrelevant	0.8	0	0.2	90	0	0.666667	0.333333	80
eligible	1	0	0	95	0	0.75	0.25	90
irrelevant	0	1	0	40	0	1	0	-20
eligible	1	0	0	95	0	0	1	90
irrelevant	0.4	0.4	0.2	50	0.0769231	0.461538	0.461538	-40
unlabeled	0.5	0	0.5	90	0	0.666667	0.333333	70
excluded	0.222222	0.111111	0.666667	60	0.111111	0.666667	0.222222	-60
irrelevant	0.5	0.5	0	70	0	0.5	0.5	-35
irrelevant	0.333333	0.333333	0.333333	50	0.181818	0.636364	0.181818	-40
irrelevant	0.363636	0.363636	0.272727	40	0	0.714286	0.285714	-20
eligible	0.8	0	0.2	90	0	0.8	0.2	80
eligible	1	0	0	90	0	0.888889	0.111111	85
unlabeled	1	0	0	80	0.333333	0.333333	0.333333	-40
eligible	0.5	0	0.5	85	0	1	0	70
eligible	0.6	0	0.4	90	0	1	0	70
irrelevant	0.2	0.2	0.6	60	0.333333	0.666667	0	-36
irrelevant	0.5	0	0.5	10	0	1	0	-10
irrelevant	0.25	0.5	0.25	40	0	1	0	-30
unlabeled	0.333333	0.666667	0	70	0.333333	0.333333	0.333333	-50
irrelevant	0.166667	0	0.833333	95	0	0.75	0.25	50
irrelevant	0.333333	0	0.666667	75	0	0.6	0.4	45
irrelevant	0.714286	0.142857	0.142857	85	0	0.4	0.6	40
irrelevant	1	0	0	90	0.25	0.25	0.5	-30
irrelevant	0.375	0.125	0.5	60	0	0.636364	0.363636	20
irrelevant	0	0.5	0.5	20	0	0.777778	0.222222	-18
unlabeled	0.285714	0.285714	0.428571	60	0.176471	0.588235	0.235294	-50
irrelevant	0.25	0.125	0.625	75	0	1	0	15
excluded	0.5	0	0.5	80	0.0769231	0.923077	0	-40
irrelevant	0.333333	0.666667	0	50	0	0.888889	0.111111	-25
irrelevant	0.75	0	0.25	90	0.333333	0.666667	0	-45
eligible	0.6	0	0.4	90	0	1	0	80
eligible	0.4	0.2	0.4	80	0	0	1	50
unlabeled	0.75	0	0.25	80	0.666667	0.333333	0	-60
eligible	0.545455	0	0.454545	80	0	0.666667	0.333333	40
excluded	0.166667	0.833333	0	80	0	0.25	0.75	40
excluded	0	0	1	80	0	1	0	40
irrelevant	0.5	0.5	0	10	0	1	0	-10
excluded	0.636364	0	0.363636	75	0	0.615385	0.384615	50
irrelevant	0.666667	0.333333	0	50	0	0.5	0.5	-25
excluded	0.333333	0.333333	0.333333	70	0	1	0	35
unlabeled	0	1	0	0	0	0	1	0
excluded	0.285714	0.285714	0.428571	40	0	0.666667	0.333333	-20
unlabeled	1	0	0	95	0	1	0	95
irrelevant	0.333333	0	0.666667	75	0.0357143	0.607143	0.357143	-50
irrelevant	0.25	0.5	0.25	50	0.2	0.6	0.2	-30
irrelevant	1	0	0	90	0	0.666667	0.333333	70
irrelevant	0	0	1	60	0.5	0.25	0.25	-60
irrelevant	0.25	0.375	0.375	60	0	0.333333	0.666667	-20
irrelevant	0	0.25	0.75	50	0	0.333333	0.666667	0
unlabeled	0.75	0.25	0	60	0.166667	0.833333	0	-30
unlabeled	0.5	0	0.5	60	0.25	0.25	0.5	-30
irrelevant	0.5	0.5	0	40	1	0	0	-40
unlabeled	0	0.5	0.5	20	0	1	0	-15
irrelevant	0.666667	0.333333	0	40	0	0.727273	0.272727	-20
irrelevant	0	1	0	10	0	0.333333	0.666667	-10
excluded	0.666667	0	0.333333	75	0.333333	0.25	0.416667	-60
irrelevant	0.222222	0.222222	0.555556	40	0	0.75	0.25	-20
irrelevant	0.153846	0.461538	0.384615	30	0	0.428571	0.571429	-25
irrelevant	0.666667	0.333333	0	75	0	1	0	-30
irrelevant	0	0	1	50	0	1	0	0
unlabeled	0	0	1	75	0.25	0.75	0	-60
excluded	0	0	1	85	0.142857	0.857143	0	40
irrelevant	0.222222	0.111111	0.666667	60	0	1	0	20
irrelevant	0.333333	0.166667	0.5	75	0.0526316	0.526316	0.421053	-30
eligible	1	0	0	90	0.2	0.6	0.2	-45
unlabeled	0.5	0.333333	0.166667	80	0.166667	0.416667	0.416667	-40
unlabeled	0	0.666667	0.333333	5	0	0.75	0.25	-5
eligible	0.571429	0	0.428571	90	0	0.6	0.4	45
eligible	0.666667	0	0.333333	80	0	1	0	60
irrelevant	0	1	0	20	0.222222	0.333333	0.444444	-18
unlabeled	0.5	0.25	0.25	70	0	0.454545	0.545455	20
irrelevant	0.285714	0.142857	0.571429	70	0	0.4	0.6	-35
unlabeled	0.5	0	0.5	10	0.0666667	0.666667	0.266667	-10
excluded	0	0	1	60	0	0.571429	0.428571	-30
unlabeled	0.5	0.5	0	20	0.2	0.25	0.55	-20
unlabeled	0.25	0.75	0	60	0.166667	0.5	0.333333	-60
unlabeled	0.333333	0.333333	0.333333	60	0	0.666667	0.333333	-30
irrelevant	0.5	0	0.5	80	0.2	0.2	0.6	-40
excluded	0.25	0	0.75	70	0	0.214286	0.785714	20
unlabeled	0.5	0.25	0.25	30	0.153846	0.538462	0.307692	-30
irrelevant	0	1	0	75	0	1	0	-37.5
unlabeled	0.166667	0.333333	0.5	40	0.142857	0.571429	0.285714	-40
unlabeled	0.5	0.25	0.25	70	0.2	0.6	0.2	-20
irrelevant	0.4	0	0.6	50	0	0.714286	0.285714	25
irrelevant	0.5	0.25	0.25	70	0	0.666667	0.333333	20
irrelevant	0.25	0.5	0.25	20	0.4	0.6	0	-20
eligible	0.8	0	0.2	90	0	1	0	80
irrelevant	0	0.5	0.5	10	0.2	0.666667	0.133333	-10
unlabeled	0.25	0.75	0	40	0.130435	0.695652	0.173913	-40
irrelevant	0.25	0.25	0.5	20	0.166667	0.666667	0.166667	-18
eligible	0.666667	0.333333	0	90	0	0.333333	0.666667	80
unlabeled	0	1	0	20	0.166667	0.0833333	0.75	-20
irrelevant	0	1	0	10	0.111111	0	0.888889	-10
irrelevant	0	0	1	0	0	1	0	0
irrelevant	0.571429	0.142857	0.285714	70	0	0.6	0.4	20
irrelevant	1	0	0	90	0	0.333333	0.666667	80
unlabeled	0.333333	0	0.666667	10	0.0625	0.09375	0.84375	-10
unlabeled	0	1	0	20	0.142857	0.571429	0.285714	-18
irrelevant	0.333333	0	0.666667	80	0	0.5	0.5	40
unlabeled	1	0	0	85	1	0	0	70
unlabeled	0	0.5	0.5	50	0	0.5	0.5	-25
unlabeled	0.2	0.4	0.4	40	0	0.857143	0.142857	-20
irrelevant	0.75	0.25	0	90	0	0.5	0.5	70
unlabeled	0.8	0	0.2	90	0	0.8	0.2	70
irrelevant	0	1	0	40	0.2	0.2	0.6	-40
eligible	0	1	0	40	0	0	1	-30
excluded	0.666667	0	0.333333	90	0.2	0.6	0.2	40
irrelevant	0.333333	0.666667	0	80	0.5	0	0.5	-80
irrelevant	0.333333	0.5	0.166667	40	0.166667	0.5	0.333333	-20
unlabeled	0	0.5	0.5	70	0.0833333	0.916667	0	-35
excluded	0.25	0	0.75	60	0	0.8	0.2	10
irrelevant	0.666667	0	0.333333	80	0	1	0	0
excluded	0	1	0	75	0	0.533333	0.466667	0
unlabeled	0	1	0	20	0	0.666667	0.333333	-15
unlabeled	0	1	0	40	0	0.25	0.75	-20
eligible	1	0	0	95	0	0.8	0.2	90
irrelevant	0.333333	0.166667	0.5	40	0.166667	0.833333	0	-30
unlabeled	0.5	0.125	0.375	50	0.0909091	0.909091	0	-25
unlabeled	0	1	0	40	0	0.285714	0.714286	5
unlabeled	0.5	0.5	0	70	0	0.8	0.2	-35
unlabeled	0	0.666667	0.333333	10	0.166667	0.5	0.333333	-10
irrelevant	0.666667	0.333333	0	85	0	0.5	0.5	75
unlabeled	0	1	0	50	0	0.666667	0.333333	-25
unlabeled	0.333333	0.166667	0.5	40	0.0740741	0.222222	0.703704	-20
unlabeled	0	1	0	50	0	0.5	0.5	-25
unlabeled	0.333333	0	0.666667	60	0.130435	0.521739	0.347826	-50
unlabeled	0.166667	0.666667	0.166667	30	0.142857	0.428571	0.428571	-30
unlabeled	0.25	0.5	0.25	5	0.285714	0.142857	0.571429	-5
irrelevant	0.333333	0.333333	0.333333	60	0	0.5	0.5	20
irrelevant	0.25	0	0.75	80	0	0.5	0.5	40
irrelevant	0.5	0.5	0	50	0	0.5	0.5	-25
irrelevant	0.375	0	0.625	75	0.0714286	0.642857	0.285714	-30
unlabeled	1	0	0	10	0.0967742	0.580645	0.322581	-10
irrelevant	0.25	0.75	0	40	0.666667	0.333333	0	-40
irrelevant	0	1	0	50	0	0.5	0.5	-25
unlabeled	0	1	0	20	0	1	0	-20
eligible	0.25	0.166667	0.583333	30	0	0.818182	0.181818	-25
unlabeled	0.5	0.5	0	50	0.75	0.25	0	-25
unlabeled	0	1	0	50	0	1	0	-25
unlabeled	0	1	0	20	0	0.5	0.5	-16
unlabeled	0.333333	0.333333	0.333333	60	0.153846	0.692308	0.153846	-40
excluded	0.190476	0	0.809524	75	0	0.8	0.2	30
unlabeled	0.428571	0.428571	0.142857	40	0.111111	0.222222	0.666667	-20
unlabeled	0.333333	0.333333	0.333333	20	0.0909091	0.727273	0.181818	-18
irrelevant	0.5	0.25	0.25	40	0.333333	0.666667	0	-40
irrelevant	0.6	0	0.4	90	0	0.333333	0.666667	70
unlabeled	0	0	1	5	0	0.571429	0.428571	-5
unlabeled	0.5	0.5	0	10	0	0	1	-10
unlabeled	0	1	0	20	1	0	0	-20
irrelevant	0	1	0	10	0	0.5	0.5	-10
unlabeled	0	0	1	70	0	0.5	0.5	0
unlabeled	0.2	0	0.8	70	0	1	0	35
irrelevant	0.333333	0	0.666667	80	0.25	0.75	0	-40
irrelevant	0.5	0.5	0	60	0.25	0.5	0.25	-30
unlabeled	0.25	0.375	0.375	60	0	0.0666667	0.933333	-20
irrelevant	0.2	0.6	0.2	30	0.25	0.25	0.5	-25
irrelevant	0	0.5	0.5	70	0.25	0.75	0	-50
excluded	0.6	0	0.4	85	0.1	0.6	0.3	-40
unlabeled	0.4	0.4	0.2	80	0	0.8	0.2	60
unlabeled	0.166667	0.5	0.333333	40	0.0666667	0.933333	0	-30
unlabeled	0.230769	0.230769	0.538462	60	0	0.8	0.2	30
irrelevant	0.2	0.2	0.6	70	0	1	0	35
unlabeled	0.285714	0.714286	0	30	0.125	0.125	0.75	-30
unlabeled	0.4	0.2	0.4	70	0	0.75	0.25	-20
unlabeled	0.333333	0.25	0.416667	40	0.0666667	0.733333	0.2	-30
irrelevant	0.75	0.25	0	40	0.111111	0.222222	0.666667	-30
unlabeled	0	0	1	60	0.125	0.75	0.125	-60
unlabeled	0.333333	0.333333	0.333333	50	0.0909091	0.636364	0.272727	-40
unlabeled	0.333333	0.333333	0.333333	20	0.0689655	0.448276	0.482759	-20
unlabeled	0.666667	0.333333	0	50	0	1	0	0
unlabeled	0	1	0	10	0.2	0.8	0	-10
unlabeled	0.6	0.4	0	30	0.121212	0.636364	0.242424	-30
unlabeled	0.25	0.75	0	30	0	0.2	0.8	-20
irrelevant	0	1	0	20	0	1	0	-18
unlabeled	0.8	0.2	0	60	0	0.916667	0.0833333	-10
unlabeled	0.111111	0.333333	0.555556	20	0.125	0.4375	0.4375	-18
excluded	0.333333	0.333333	0.333333	40	0.142857	0.857143	0	-40
eligible	0.666667	0.333333	0	90	0.333333	0.666667	0	-10
unlabeled	0.666667	0.333333	0	50	0.5	0	0.5	-25
irrelevant	0	1	0	40	0	1	0	-20
unlabeled	0.333333	0.333333	0.333333	10	0.25	0.75	0	-10
unlabeled	0	0.333333	0.666667	40	0	0.333333	0.666667	-30
unlabeled	0	1	0	10	0.0833333	0.833333	0.0833333	-10
irrelevant	1	0	0	75	0	1	0	60
unlabeled	0.333333	0.666667	0	30	0.121212	0.424242	0.454545	-25
irrelevant	0.333333	0.333333	0.333333	70	0	1	0	20
unlabeled	0.5	0.25	0.25	75	0	0.25	0.75	25
unlabeled	0.4	0.6	0	30	0.125	0.625	0.25	-30
unlabeled	0.5	0.25	0.25	40	0.4	0.2	0.4	-30
unlabeled	0.25	0.166667	0.583333	50	0	0.857143	0.142857	-25
excluded	0	1	0	40	0	0.75	0.25	-20
excluded	0	1	0	20	0	1	0	-10
unlabeled	0.5	0	0.5	5	0.0909091	0.181818	0.727273	-5
unlabeled	0	0.5	0.5	20	0	0.5	0.5	-15
excluded	0.125	0.5	0.375	70	0.0555556	0.555556	0.388889	-20
irrelevant	0.25	0.25	0.5	30	0.5	0.5	0	-25
irrelevant	0.2	0.1	0.7	70	0	0.777778	0.222222	35
unlabeled	0.333333	0.333333	0.333333	40	0.166667	0.5	0.333333	-20
unlabeled	0.5	0.5	0	50	0	0.75	0.25	-25
unlabeled	0.5	0	0.5	30	0.12	0.68	0.2	-30
unlabeled	0.25	0.25	0.5	40	0	0.8	0.2	-30
unlabeled	0.333333	0.333333	0.333333	70	0	0.75	0.25	20
unlabeled	0	1	0	60	1	0	0	-60
excluded	0.285714	0.142857	0.571429	40	0.125	0.875	0	-40
unlabeled	0	1	0	10	0	0.333333	0.666667	-8
unlabeled	0.3	0.4	0.3	20	0.157895	0.0526316	0.789474	-20
irrelevant	0.5	0.5	0	60	0.333333	0.666667	0	-30
irrelevant	0.4	0.2	0.4	60	0	0.1	0.9	0
unlabeled	0.25	0	0.75	50	0	1	0	10
irrelevant	0.5	0.25	0.25	60	0	0.5	0.5	20
excluded	0.666667	0.333333	0	70	0	1	0	40
unlabeled	0.0454545	0.136364	0.818182	40	0	0.727273	0.272727	-30
eligible	0	1	0	40	0.428571	0.571429	0	-40
unlabeled	0	0.4	0.6	20	0.222222	0.777778	0	-20
unlabeled	0	0.4	0.6	20	0.0909091	0.909091	0	-16
irrelevant	0	1	0	10	0.333333	0.666667	0	-10
unlabeled	0.230769	0.230769	0.538462	40	0.666667	0.333333	0	-40
irrelevant	0.25	0	0.75	70	0.25	0.75	0	-70
unlabeled	0.4	0.2	0.4	40	0.125	0.5	0.375	-30
unlabeled	0.15	0.1	0.75	20	0.2	0.5	0.3	-20
unlabeled	0	1	0	0	0	0	1	0
unlabeled	0.333333	0.166667	0.5	70	0	0.857143	0.142857	-20
unlabeled	0.25	0.75	0	30	0.136364	0.681818	0.181818	-25
irrelevant	0.571429	0	0.428571	85	0	0.166667	0.833333	40
unlabeled	0.25	0.5	0.25	20	0	0.833333	0.166667	-20
irrelevant	0	1	0	10	0.166667	0.833333	0	-10
irrelevant	0.25	0	0.75	30	0	0.666667	0.333333	-20
irrelevant	0.666667	0.166667	0.166667	20	0.0909091	0.909091	0	-20
unlabeled	0.5	0.125	0.375	40	0	1	0	-20
unlabeled	0.5	0.5	0	20	0.285714	0.428571	0.285714	-18
irrelevant	0.666667	0	0.333333	90	0	1	0	80
irrelevant	0.5	0.4	0.1	30	0.0555556	0.944444	0	-20
irrelevant	0.0454545	0.909091	0.0454545	10	0	0.928571	0.0714286	-10
unlabeled	0	1	0	0	1	0	0	0
irrelevant	0.5	0	0.5	40	0.16129	0.451613	0.387097	-40
unlabeled	0.25	0.5	0.25	20	0.2	0.2	0.6	-18
unlabeled	0.5	0.5	0	20	0.0952381	0.666667	0.238095	-20
irrelevant	0.25	0.5	0.25	20	0	0.8	0.2	-20
unlabeled	0.6	0	0.4	30	0.0882353	0.705882	0.205882	-30
unlabeled	0.4	0.4	0.2	40	0.05	0.7	0.25	-32
unlabeled	0.333333	0.333333	0.333333	75	0	0.7	0.3	45
unlabeled	0.4	0.4	0.2	30	0.125	0.5625	0.3125	-20
unlabeled	0.25	0	0.75	60	0.333333	0.666667	0	-60
unlabeled	0	1	0	20	0.1	0.9	0	-20
irrelevant	0.25	0.5	0.25	20	0.2	0.6	0.2	-20
unlabeled	0	0	1	0	0	0.714286	0.285714	0
unlabeled	0.25	0.25	0.5	40	0.166667	0.5	0.333333	-30
irrelevant	0.4	0.2	0.4	75	0.142857	0.428571	0.428571	-25
unlabeled	0	0	1	60	0	0	1	-30
unlabeled	0	0.4	0.6	10	0.25	0.5	0.25	-10
unlabeled	0.5	0.5	0	50	0	1	0	-25
irrelevant	0	0	1	30	0.1875	0.8125	0	-30
irrelevant	1	0	0	80	0.5	0.5	0	-40
irrelevant	0.333333	0	0.666667	40	0.2	0.6	0.2	-30
irrelevant	0.333333	0.333333	0.333333	40	0.0909091	0.818182	0.0909091	-30
unlabeled	0.333333	0.666667	0	40	0.2	0.4	0.4	-30
unlabeled	0.5	0.5	0	30	0	0	1	-25
irrelevant	0.333333	0.666667	0	40	0	1	0	-30
irrelevant	0	0.75	0.25	10	0	1	0	-9
irrelevant	1	0	0	90	0	1	0	85
irrelevant	0.833333	0	0.166667	90	0.030303	0.757576	0.212121	-10
irrelevant	1	0	0	90	0	1	0	90
unlabeled	0.5	0.5	0	40	1	0	0	-40
irrelevant	0	1	0	50	0	1	0	0
irrelevant	0.166667	0.277778	0.555556	40	0.0416667	0.541667	0.416667	-30
irrelevant	0.25	0.5	0.25	20	0	1	0	-15
unlabeled	0.307692	0.153846	0.538462	20	0.117647	0.705882	0.176471	-20
irrelevant	0.25	0.25	0.5	70	0.1	0.8	0.1	-20
unlabeled	0.4	0.1	0.5	70	0.230769	0.692308	0.0769231	-20
unlabeled	0.333333	0.333333	0.333333	30	0.0555556	0.0555556	0.888889	-25
unlabeled	0	1	0	10	1	0	0	-10
unlabeled	0.272727	0.0909091	0.636364	30	0.04	0.68	0.28	-20
irrelevant	0.2	0.3	0.5	60	0	1	0	-30
unlabeled	0.444444	0	0.555556	40	0	0.75	0.25	10
unlabeled	0.5	0.5	0	40	0	0.555556	0.444444	-20
unlabeled	0.857143	0	0.142857	85	0.111111	0.888889	0	-85
unlabeled	0.333333	0.333333	0.333333	40	0.111111	0.666667	0.222222	-20
unlabeled	0.5	0	0.5	75	0	0	1	50
irrelevant	0	1	0	10	0	0.888889	0.111111	-10
irrelevant	0.2	0.6	0.2	40	0.0833333	0.833333	0.0833333	-40
unlabeled	0.142857	0.571429	0.285714	10	0.12	0.44	0.44	-9
unlabeled	0.5	0.166667	0.333333	40	0	0.5	0.5	-20
unlabeled	0.333333	0.666667	0	20	0	0	1	-18
irrelevant	0.333333	0.333333	0.333333	75	0	0	1	37.5
irrelevant	0.111111	0.444444	0.444444	20	0.0416667	0.166667	0.791667	-20
unlabeled	0	1	0	0	0.125	0.375	0.5	0
unlabeled	0.4	0	0.6	75	0	0.9375	0.0625	45
unlabeled	0.333333	0.666667	0	30	0.153846	0.153846	0.692308	-30
unlabeled	0	0.5	0.5	10	0	1	0	-10
unlabeled	0	1	0	20	0	0.75	0.25	-16
excluded	0.4	0.4	0.2	50	0	0.909091	0.0909091	-25
unlabeled	0.25	0.75	0	30	0.115385	0.576923	0.307692	-30
excluded	0.333333	0.333333	0.333333	20	0.25	0	0.75	-18
irrelevant	0.333333	0.666667	0	90	0	0	1	80
excluded	0	0.5	0.5	70	0	1	0	-20
irrelevant	0.666667	0	0.333333	85	0.0588235	0.294118	0.647059	-50
unlabeled	0.285714	0.571429	0.142857	50	0.0833333	0.666667	0.25	-40
unlabeled	0.5	0.5	0	50	0	0.111111	0.888889	-25
unlabeled	0	1	0	5	1	0	0	-5
unlabeled	0	1	0	10	1	0	0	-10
unlabeled	0.4	0.2	0.4	70	0	0.133333	0.866667	20
unlabeled	0.666667	0.333333	0	40	0	0.625	0.375	-30
unlabeled	0	1	0	20	0.333333	0.333333	0.333333	-20
unlabeled	0.142857	0.571429	0.285714	40	0	0	1	-30
unlabeled	0.333333	0.666667	0	20	0.111111	0.703704	0.185185	-20
unlabeled	0	0.666667	0.333333	5	0.5	0	0.5	-5
unlabeled	0.5	0	0.5	85	0	0.625	0.375	70
unlabeled	0	1	0	20	0.0769231	0.769231	0.153846	-20
unlabeled	0.4	0.2	0.4	40	0.166667	0.333333	0.5	-30
unlabeled	1	0	0	90	0	1	0	90
unlabeled	0.25	0.5	0.25	30	0.08	0.92	0	-30
irrelevant	0.4	0	0.6	75	0	0.5	0.5	30
unlabeled	0.111111	0.222222	0.666667	30	0	0.555556	0.444444	-20
unlabeled	0.0769231	0.384615	0.538462	20	0.142857	0.857143	0	-20
unlabeled	0	0.666667	0.333333	0	0	1	0	0
unlabeled	0.666667	0.333333	0	80	0	1	0	40
unlabeled	0.25	0.5	0.25	20	0.142857	0.285714	0.571429	-18
irrelevant	0.5	0.25	0.25	40	0.142857	0.857143	0	-30
irrelevant	0.16	0.6	0.24	85	0	1	0	50
irrelevant	0.176471	0.352941	0.470588	40	0.2	0.6	0.2	-30
unlabeled	0.5	0.5	0	20	0.333333	0.333333	0.333333	-20
unlabeled	0.166667	0.333333	0.5	30	0.0416667	0.958333	0	-30
irrelevant	1	0	0	85	0	0.0952381	0.904762	70
unlabeled	0.333333	0.333333	0.333333	20	0.3	0.1	0.6	-20
unlabeled	0.2	0.4	0.4	30	0	1	0	-20
unlabeled	0.333333	0.666667	0	40	0	0	1	-20
unlabeled	1	0	0	90	0.111111	0.111111	0.777778	-45
unlabeled	0.2	0.4	0.4	30	0.333333	0	0.666667	-25
irrelevant	0.6	0.2	0.2	75	0	0.8	0.2	60
unlabeled	0.142857	0.142857	0.714286	30	0.119048	0.047619	0.833333	-28
unlabeled	1	0	0	30	0	0	1	-30
unlabeled	0.333333	0.333333	0.333333	50	0	1	0	-25
unlabeled	0.333333	0.166667	0.5	60	0.125	0.625	0.25	-20
unlabeled	0	1	0	40	0	1	0	-40
irrelevant	0.5	0.166667	0.333333	60	0	1	0	20
unlabeled	0.142857	0.428571	0.428571	20	0.0714286	0	0.928571	-20
irrelevant	1	0	0	95	0	0.5	0.5	85
unlabeled	0.3	0.2	0.5	40	0	0.941176	0.0588235	-30
unlabeled	0.571429	0.142857	0.285714	60	0.166667	0	0.833333	-60
unlabeled	0.5	0.25	0.25	60	0	0.647059	0.352941	20
irrelevant	0.133333	0.0666667	0.8	40	0	0	1	-30
unlabeled	0.333333	0	0.666667	70	0.0555556	0.555556	0.388889	-20
unlabeled	0.5	0.5	0	20	0	0.666667	0.333333	-20
unlabeled	0	0.5	0.5	20	0	0.5	0.5	-15
irrelevant	0.125	0.25	0.625	50	0.0322581	0.83871	0.129032	-40
unlabeled	0.2	0.4	0.4	40	0	0.333333	0.666667	-20
irrelevant	0.666667	0.333333	0	70	0.1	0.9	0	-50
unlabeled	0.444444	0.111111	0.444444	40	0.428571	0	0.571429	-30
unlabeled	0.4	0.4	0.2	50	0	0.75	0.25	-25
unlabeled	0	0.666667	0.333333	20	0	0.5	0.5	-15
unlabeled	0.333333	0	0.666667	40	0.166667	0.166667	0.666667	-20
unlabeled	0.5	0.1	0.4	70	0	1	0	-20
unlabeled	0.2	0.6	0.2	20	0.0769231	0.692308	0.230769	-20
unlabeled	0.125	0.25	0.625	10	0.0697674	0.116279	0.813953	-10
unlabeled	0.285714	0.285714	0.428571	40	0	0.888889	0.111111	-20
unlabeled	0.25	0.25	0.5	40	0.0714286	0.714286	0.214286	-35
unlabeled	0.0952381	0.0952381	0.809524	20	0.0833333	0.0833333	0.833333	-20
unlabeled	0	0.5	0.5	40	0.125	0.875	0	-40
unlabeled	0	0	1	10	0	1	0	-10
unlabeled	0.5	0.5	0	20	0.0869565	0.73913	0.173913	-20
unlabeled	0.2	0.6	0.2	50	0	0.571429	0.428571	-25
unlabeled	0	1	0	10	0	0.8	0.2	-10
unlabeled	0	0	1	30	0.125	0.125	0.75	-30
unlabeled	0.272727	0.545455	0.181818	30	0	0.827586	0.172414	-20
unlabeled	0	0	1	80	0	1	0	40
irrelevant	0.111111	0.555556	0.333333	50	0	0.5	0.5	-40
unlabeled	0.333333	0.333333	0.333333	40	0	0.75	0.25	-20
unlabeled	0	1	0	10	0.166667	0.833333	0	-10
unlabeled	0.333333	0.5	0.166667	20	0	0.0833333	0.916667	-16
unlabeled	0	0.666667	0.333333	20	0	0.7	0.3	-16
unlabeled	0.125	0.5	0.375	20	0	0.333333	0.666667	-16
irrelevant	0.666667	0.166667	0.166667	40	0	0.285714	0.714286	-20
unlabeled	0.666667	0	0.333333	20	0.111111	0.0740741	0.814815	-20
unlabeled	0.333333	0.333333	0.333333	40	0.142857	0.142857	0.714286	-40
unlabeled	0	0.333333	0.666667	10	0.125	0.875	0	-10
unlabeled	0	1	0	20	0.285714	0.428571	0.285714	-20
unlabeled	0.25	0.166667	0.583333	40	0.115385	0.0384615	0.846154	-30
unlabeled	0.166667	0.5	0.333333	20	0.1	0.8	0.1	-20
unlabeled	0.4	0.2	0.4	30	0.1	0.9	0	-20
unlabeled	0	0.571429	0.428571	10	0.05	0.55	0.4	-10
unlabeled	0.3	0.3	0.4	40	0.0909091	0.272727	0.636364	-20
irrelevant	0	0.8	0.2	10	0.75	0	0.25	-10
unlabeled	0.25	0.75	0	20	0.1	0.0333333	0.866667	-20
unlabeled	0.25	0.25	0.5	20	0.05	0.35	0.6	-20
unlabeled	0	1	0	10	0.25	0.25	0.5	-10
unlabeled	0.0833333	0.333333	0.583333	20	0.142857	0.785714	0.0714286	-20
irrelevant	0	1	0	10	0	1	0	-8
unlabeled	0	0	1	20	0.111111	0.888889	0	-20
unlabeled	0.5	0.5	0	30	0.166667	0	0.833333	-20
unlabeled	0.333333	0.333333	0.333333	30	0.25	0.75	0	-30
irrelevant	0.625	0	0.375	90	0	0.121951	0.878049	70
unlabeled	0	1	0	20	1	0	0	-20
unlabeled	0.75	0.25	0	90	0	1	0	70
unlabeled	0	0.5	0.5	5	0	0.5	0.5	-5
unlabeled	0	1	0	10	0	0.2	0.8	-10
unlabeled	0.25	0.5	0.25	20	0.166667	0.0833333	0.75	-18
irrelevant	0	1	0	10	0	0	1	-5
irrelevant	0.25	0.25	0.5	40	0.142857	0.714286	0.142857	-20
unlabeled	0	1	0	5	0.0606061	0.121212	0.818182	-5
unlabeled	0.25	0.625	0.125	70	0.125	0.875	0	20
irrelevant	0	1	0	20	0.5	0.5	0	-20
unlabeled	0.2	0.2	0.6	30	0	0.428571	0.571429	-20
unlabeled	0.0526316	0.236842	0.710526	10	0	0	1	-8
unlabeled	0	1	0	10	0.25	0.5	0.25	-10
excluded	0.166667	0.416667	0.416667	80	0.0714286	0.642857	0.285714	-50
eligible	0.571429	0.142857	0.285714	60	0	0.666667	0.333333	20
irrelevant	0.0526316	0.315789	0.631579	40	0.0769231	0.653846	0.269231	-30
irrelevant	0.35	0.1	0.55	60	0	0.4	0.6	20
irrelevant	0.272727	0.0909091	0.636364	30	0.166667	0.777778	0.0555556	-30
excluded	1	0	0	100	0	1	0	100
eligible	1	0	0	95	0	1	0	95
irrelevant	0.2	0.2	0.6	70	0.2	0.6	0.2	-50
unlabeled	0	1	0	70	0.0833333	0.333333	0.583333	-70
unlabeled	0	0.428571	0.571429	30	0	0.75	0.25	-30
eligible	0.75	0	0.25	90	0	0.7	0.3	70
irrelevant	0.545455	0	0.454545	90	0	1	0	70
irrelevant	0	0.344828	0.655172	10	0.181818	0.545455	0.272727	-10
eligible	0.375	0.625	0	90	0.0769231	0.923077	0	-45
unlabeled	0.333333	0.111111	0.555556	60	0.0714286	0.5	0.428571	-30
unlabeled	0.272727	0	0.727273	90	0.0909091	0.636364	0.272727	-45
eligible	0.608696	0	0.391304	95	0	0.75	0.25	70
irrelevant	0.125	0.125	0.75	75	0.0625	0.75	0.1875	-15
irrelevant	0.4	0.2	0.4	60	0.0714286	0.5	0.428571	-30
irrelevant	0.238095	0	0.761905	90	0	0.6	0.4	70
unlabeled	0.142857	0.142857	0.714286	40	0	1	0	-30
unlabeled	0.0285714	0.342857	0.628571	60	0.0526316	0.894737	0.0526316	-30
eligible	0.521739	0.0434783	0.434783	90	0	1	0	70
irrelevant	0.3	0.1	0.6	60	0.0769231	0.846154	0.0769231	-30
irrelevant	0.25	0.5	0.25	85	0	0.333333	0.666667	40
irrelevant	0.166667	0.0833333	0.75	40	0	0.882353	0.117647	-30
excluded	0.08	0.04	0.88	80	0.111111	0.888889	0	-40
unlabeled	0.75	0	0.25	95	0.0666667	0.733333	0.2	70
eligible	0.5	0	0.5	90	0	1	0	70
unlabeled	0.25	0	0.75	90	0	0.894737	0.105263	45
irrelevant	0.375	0.375	0.25	50	0	0.555556	0.444444	-40
eligible	0.266667	0	0.733333	85	0	0.666667	0.333333	55
irrelevant	0.2	0.1	0.7	80	0.125	0.75	0.125	-50
unlabeled	0.275862	0	0.724138	95	0	0.25	0.75	70
excluded	0.117647	0.0588235	0.823529	85	0	0.8	0.2	40
unlabeled	0.428571	0	0.571429	90	0.142857	0.142857	0.714286	-90
irrelevant	0.2	0.1	0.7	70	0	0.714286	0.285714	-50
eligible	0.666667	0.222222	0.111111	90	0	0.444444	0.555556	70
irrelevant	0.0689655	0.206897	0.724138	40	0.0857143	0.6	0.314286	-35
eligible	0.171429	0.0285714	0.8	90	0	0	1	45
irrelevant	0.75	0.25	0	60	0.333333	0.666667	0	-30
irrelevant	0.142857	0.142857	0.714286	70	0.2	0.2	0.6	-70
irrelevant	0.2	0.2	0.6	75	0	0.5	0.5	45
unlabeled	0.333333	0.333333	0.333333	20	0.0909091	0.818182	0.0909091	-16
unlabeled	0.129032	0.258065	0.612903	70	0	0.7	0.3	35
excluded	0.4	0	0.6	85	0	0.4	0.6	40
eligible	0.111111	0	0.888889	90	0	0.571429	0.428571	45
irrelevant	0.333333	0	0.666667	85	0	0.272727	0.727273	70
irrelevant	0.2	0.64	0.16	85	0	0.6	0.4	55
excluded	0.3	0	0.7	80	0.125	0.25	0.625	-60
excluded	0.6	0	0.4	85	0	0.571429	0.428571	50
unlabeled	0	0.285714	0.714286	30	0.4	0.5	0.1	-30
unlabeled	0.166667	0.166667	0.666667	50	0.117647	0.117647	0.764706	-40
irrelevant	0.157895	0	0.842105	90	0.0769231	0.846154	0.0769231	-45
excluded	0.4	0.2	0.4	70	0.142857	0.428571	0.428571	-50
unlabeled	0.294118	0	0.705882	85	0.0740741	0.481481	0.444444	-30
irrelevant	0.5	0	0.5	80	0	1	0	50
unlabeled	0.214286	0.0714286	0.714286	50	0.15	0.35	0.5	-40
unlabeled	0.428571	0	0.571429	95	0	0	1	70
unlabeled	0.333333	0.333333	0.333333	70	0	1	0	-35
excluded	0.666667	0	0.333333	95	0	0.625	0.375	75
unlabeled	0	0.538462	0.461538	0	0	0.9	0.1	0
unlabeled	0.135135	0.0540541	0.810811	60	0.142857	0.142857	0.714286	-30
irrelevant	0.166667	0.0833333	0.75	80	0	0.714286	0.285714	-20
eligible	0.333333	0.047619	0.619048	95	0	0.882353	0.117647	70
eligible	0.529412	0	0.470588	95	0	0	1	85
unlabeled	0.0769231	0.692308	0.230769	10	0.04	0.56	0.4	-10
unlabeled	0.157895	0	0.842105	90	0	0.166667	0.833333	45
unlabeled	0.166667	0.666667	0.166667	20	0	0.888889	0.111111	-20
unlabeled	0.416667	0.333333	0.25	90	0	1	0	70
irrelevant	0.666667	0	0.333333	80	0	0.583333	0.416667	50
excluded	0.0909091	0.0454545	0.863636	20	0.0769231	0.666667	0.25641	-18
irrelevant	0.214286	0	0.785714	90	0	0.928571	0.0714286	80
irrelevant	0.352941	0.117647	0.529412	80	0	0.333333	0.666667	-20
irrelevant	0.666667	0.333333	0	70	0.5	0.5	0	-70
irrelevant	0	0.666667	0.333333	30	0.2	0.2	0.6	-30
irrelevant	0.266667	0.0666667	0.666667	90	0	0.666667	0.333333	40
irrelevant	0.3125	0	0.6875	85	0	0.518519	0.481481	40
irrelevant	0.555556	0	0.444444	90	0	0.75	0.25	80
irrelevant	0.0740741	0.0740741	0.851852	40	0	0.642857	0.357143	-30
irrelevant	0.5	0.166667	0.333333	70	0.0769231	0.230769	0.692308	-50
unlabeled	0.25	0.25	0.5	40	0	0.75	0.25	-20
unlabeled	0.05	0	0.95	85	0	0.8	0.2	40
irrelevant	0.0769231	0.0769231	0.846154	40	0	0.5625	0.4375	-30
irrelevant	0.666667	0.333333	0	40	0	1	0	-20
eligible	0.666667	0	0.333333	80	0	0.25	0.75	40
unlabeled	0.181818	0.272727	0.545455	20	0.181818	0.0909091	0.727273	-20
excluded	0	0	1	60	1	0	0	0
irrelevant	0.210526	0.0526316	0.736842	70	0	0.851852	0.148148	35
unlabeled	0.0869565	0.130435	0.782609	60	0.142857	0.52381	0.333333	-40
irrelevant	0.16	0	0.84	70	0	0	0	20
unlabeled	0.166667	0.25	0.583333	40	0.333333	0.666667	0	-30
eligible	0.25	0	0.75	85	0	0.5	0.5	40
irrelevant	0.117647	0.176471	0.705882	20	0	0	1	-20
irrelevant	0	0	1	40	0	0.666667	0.333333	-20
excluded	0.1	0.2	0.7	40	0.3	0.3	0.4	-35
unlabeled	0.4	0.2	0.4	40	0	0.714286	0.285714	-20
excluded	0.388889	0	0.611111	85	0	0.6	0.4	40
unlabeled	0.692308	0.0769231	0.230769	95	0	0.625	0.375	70
unlabeled	0.173913	0	0.826087	85	0	0.625	0.375	40
unlabeled	0	1	0	20	0	1	0	-20
irrelevant	0.5	0	0.5	90	0.2	0.8	0	-45
irrelevant	0.24	0.04	0.72	85	0.133333	0.866667	0	-40
irrelevant	0.157895	0.368421	0.473684	40	0.111111	0.333333	0.555556	-40
unlabeled	0.233333	0	0.766667	85	0	0	1	70
eligible	0.55	0	0.45	95	0.142857	0.857143	0	85
excluded	0.1875	0.25	0.5625	90	0	0.125	0.875	45
excluded	0.333333	0.111111	0.555556	40	0	0.652174	0.347826	-32
unlabeled	0.666667	0	0.333333	90	0	0.571429	0.428571	70
unlabeled	0.6	0	0.4	90	0	0	1	70
unlabeled	0.125	0.1875	0.6875	20	0	0.333333	0.666667	-20
unlabeled	0	1	0	20	0	0.4	0.6	-20
irrelevant	1	0	0	90	0.25	0.25	0.5	-10
unlabeled	0.25	0.25	0.5	30	0	0.75	0.25	-20
irrelevant	0.190476	0.047619	0.761905	85	0.0625	0.5625	0.375	-20
irrelevant	0	1	0	50	0	0.666667	0.333333	-25
eligible	0.238095	0	0.761905	75	0	0.266667	0.733333	30
unlabeled	0.25	0	0.75	90	0	0.8	0.2	80
irrelevant	0.4	0.2	0.4	60	0	1	0	-30
unlabeled	0	0	1	40	0	0.5	0.5	-20
excluded	0.625	0	0.375	95	0	0.4	0.6	70
irrelevant	0.2	0.2	0.6	40	0	1	0	-20
irrelevant	0.333333	0	0.666667	80	0.333333	0.666667	0	-80
unlabeled	0.0714286	0.357143	0.571429	20	0	0.6	0.4	-20
irrelevant	0.153846	0.153846	0.692308	40	0	0.3	0.7	-30
irrelevant	0.115385	0.230769	0.653846	40	0.157895	0.157895	0.684211	-40
eligible	0.5625	0	0.4375	85	0.0833333	0.333333	0.583333	40
excluded	0.352941	0	0.647059	85	0	1	0	65
irrelevant	0.375	0.375	0.25	40	0	0.230769	0.769231	-20
excluded	0.166667	0	0.833333	90	0	0.75	0.25	70
unlabeled	0.030303	0.30303	0.666667	30	0.333333	0	0.666667	-20
irrelevant	0.172414	0	0.827586	90	0.2	0.2	0.6	70
excluded	0.48	0.24	0.28	95	0.5	0.5	0	70
unlabeled	0.2	0.1	0.7	50	0.1	0.1	0.8	-25
excluded	0.0454545	0.272727	0.681818	60	0	1	0	-50
irrelevant	0	0	1	75	0	1	0	50
excluded	0.205882	0	0.794118	85	0	0	1	50
irrelevant	0.5	0	0.5	70	0	0.833333	0.166667	35
irrelevant	0.368421	0.263158	0.368421	60	0	0.875	0.125	-20
unlabeled	0.238095	0	0.761905	70	0	0.647059	0.352941	0
irrelevant	0.5	0.5	0	40	0	0.5	0.5	-20
unlabeled	0.235294	0	0.764706	90	0	0.615385	0.384615	45
excluded	0.333333	0.166667	0.5	60	0.5	0.5	0	-40
unlabeled	0.117647	0	0.882353	70	0	0.888889	0.111111	35
unlabeled	0.25	0.0625	0.6875	90	0	0	1	45
unlabeled	0	1	0	50	0	0.5	0.5	-40
irrelevant	0.4	0.2	0.4	40	0	0.842105	0.157895	-20
irrelevant	0.454545	0.181818	0.363636	60	0.111111	0.111111	0.777778	-30
irrelevant	0	1	0	80	0.142857	0.714286	0.142857	-80
unlabeled	0.333333	0	0.666667	80	0	0.5	0.5	60
unlabeled	0.518519	0.037037	0.444444	75	0.285714	0.714286	0	30
unlabeled	0	1	0	10	0	0.923077	0.0769231	-10
unlabeled	0.5	0	0.5	90	1	0	0	-45
excluded	0.5	0.5	0	60	0	1	0	-30
irrelevant	0.6	0	0.4	90	0	0.666667	0.333333	70
unlabeled	0.666667	0.333333	0	40	0	0.75	0.25	-30
excluded	0.5	0.166667	0.333333	70	0	0.411765	0.588235	-20
unlabeled	0.285714	0	0.714286	75	0	0.888889	0.111111	45
unlabeled	0.25	0.125	0.625	20	0.0833333	0.416667	0.5	-18
unlabeled	0.25	0.0833333	0.666667	50	0	0.666667	0.333333	10
unlabeled	0.25	0.125	0.625	40	0.0769231	0.461538	0.461538	-40
unlabeled	0.571429	0	0.428571	85	0.1	0.4	0.5	40
unlabeled	0.4	0.1	0.5	60	0	0.727273	0.272727	-40
irrelevant	0	0	1	50	0	1	0	0
excluded	0.333333	0	0.666667	60	0	1	0	30
unlabeled	0.285714	0.285714	0.428571	40	0	0.4	0.6	-30
unlabeled	0.5	0	0.5	80	0	0.6	0.4	40
unlabeled	0.153846	0.230769	0.615385	20	0.2	0.6	0.2	-18
unlabeled	0	0.461538	0.538462	0	0.2	0.4	0.4	0
irrelevant	0.5	0	0.5	75	0	0	1	0
unlabeled	0	0	1	40	0	0.333333	0.666667	0
unlabeled	0.166667	0.333333	0.5	20	0	0.75	0.25	-15
excluded	0.0625	0.34375	0.59375	40	0	0.923077	0.0769231	-30
irrelevant	0.26087	0.0434783	0.695652	80	0	0.518519	0.481481	50
irrelevant	0	0	1	20	1	0	0	-20
unlabeled	0.125	0.416667	0.458333	75	0	0	1	20
excluded	0.466667	0	0.533333	90	0	0.571429	0.428571	70
eligible	0.166667	0.25	0.583333	40	0.0869565	0.130435	0.782609	-40
unlabeled	0.142857	0.178571	0.678571	60	0	0.363636	0.636364	30
unlabeled	0.222222	0.0555556	0.722222	75	0	1	0	45
irrelevant	0.125	0.125	0.75	60	0	0.888889	0.111111	-20
unlabeled	0.5	0.5	0	50	0	1	0	-25
unlabeled	0.5	0	0.5	75	0	0.666667	0.333333	30
unlabeled	0	0	1	40	0	0.714286	0.285714	0
unlabeled	0.222222	0.333333	0.444444	60	0.0454545	0.5	0.454545	-60
unlabeled	0	0.1	0.9	40	0	0.222222	0.777778	-20
unlabeled	0.222222	0.444444	0.333333	40	0	0.6	0.4	10
excluded	0.6	0.2	0.2	60	0	0.333333	0.666667	-30
irrelevant	0.266667	0	0.733333	90	0	0.875	0.125	45
unlabeled	0.142857	0	0.857143	70	0	0	1	0
unlabeled	0.0666667	0.0333333	0.9	50	0	0.444444	0.555556	-50
unlabeled	0	1	0	30	0.2	0.4	0.4	-30
irrelevant	0.15	0.2	0.65	60	0	0	1	-10
unlabeled	0	0	1	60	0	0.857143	0.142857	30
irrelevant	0.25	0	0.75	70	0	0	1	20
unlabeled	1	0	0	90	0	1	0	85
eligible	0.28	0	0.72	90	0.05	0.9	0.05	-45
unlabeled	0.5	0.5	0	30	0	0.9	0.1	-20
unlabeled	0	1	0	10	0	1	0	-10
unlabeled	0.428571	0.0714286	0.5	85	0	1	0	40
unlabeled	0.214286	0.0714286	0.714286	40	0	0.923077	0.0769231	-30
unlabeled	0.272727	0.181818	0.545455	80	0	0.47619	0.52381	40
irrelevant	0.5	0	0.5	70	0.333333	0.666667	0	-35
unlabeled	0.352941	0.176471	0.470588	75	0	0.578947	0.421053	20
unlabeled	0.25	0.25	0.5	40	0	0.625	0.375	-20
irrelevant	0	0	1	50	0	0.75	0.25	0
irrelevant	0.266667	0.133333	0.6	60	0	0.5	0.5	-30
unlabeled	0.25	0	0.75	70	0	0	1	35
unlabeled	0	0.555556	0.444444	20	0.0833333	0.833333	0.0833333	-20
irrelevant	0	1	0	10	1	0	0	-10
irrelevant	0.5	0	0.5	40	0.0952381	0.904762	0	-20
irrelevant	0	0	1	40	0	1	0	10
unlabeled	0.136364	0.136364	0.727273	10	0.111111	0.833333	0.0555556	-10
unlabeled	0	0.444444	0.555556	10	0.25	0.375	0.375	-10
eligible	0.2	0.7	0.1	70	0	0.166667	0.833333	20
irrelevant	0.178571	0.0357143	0.785714	85	0	0.9	0.1	40
excluded	0	0	1	80	0	1	0	0
unlabeled	0.181818	0.0909091	0.727273	40	0	0.692308	0.307692	-30
unlabeled	0.0384615	0.230769	0.461538	10	0.333333	0.333333	0.333333	-10
unlabeled	0.111111	0.222222	0.666667	30	0.0833333	0.833333	0.0833333	-30
unlabeled	0.173913	0.0869565	0.73913	40	0.1	0.3	0.6	-35
irrelevant	0.375	0.375	0.25	85	0	0.0909091	0.909091	40
irrelevant	0.222222	0.333333	0.444444	70	0	0.8	0.2	-20
irrelevant	0.6	0.2	0.2	30	0	0.333333	0.666667	-20
unlabeled	0.259259	0.037037	0.703704	50	0.0714286	0.642857	0.285714	-25
irrelevant	0.333333	0	0.666667	90	0	0.5	0.5	45
irrelevant	0.117647	0.0294118	0.852941	50	0	0.454545	0.545455	-10
unlabeled	0.166667	0.583333	0.25	20	0	0.333333	0.666667	-18
unlabeled	0.666667	0	0.333333	70	0	0.25	0.75	35
unlabeled	0.2	0.2	0.6	50	0	0.8	0.2	10
irrelevant	0.2	0	0.8	60	0.0833333	0.75	0.166667	-20
unlabeled	0.125	0.25	0.625	75	0	1	0	45
unlabeled	0.166667	0	0.833333	90	0	0.875	0.125	70
unlabeled	0.107143	0.142857	0.75	20	0	0.529412	0.470588	-18
unlabeled	0.2	0.2	0.6	60	0	0.5	0.5	-10
irrelevant	0.111111	0.333333	0.555556	10	0	0.928571	0.0714286	-9
unlabeled	0.266667	0.133333	0.6	50	0	0.45	0.55	0
unlabeled	0.0769231	0.307692	0.615385	40	0	0.846154	0.153846	-20
unlabeled	0.111111	0.037037	0.851852	10	0.117647	0.764706	0.117647	-10
irrelevant	0.233333	0.266667	0.5	30	0.125	0.375	0.5	-25
unlabeled	0.333333	0	0.666667	90	0	0.8	0.2	45
irrelevant	0.333333	0.333333	0.333333	50	0.125	0.375	0.5	-25
unlabeled	0	1	0	70	0.25	0.75	0	-50
irrelevant	0.0689655	0.275862	0.655172	30	0	0.692308	0.307692	-30
excluded	0.4375	0.0625	0.5	60	0.25	0	0.75	20
unlabeled	0.333333	0.666667	0	30	0	0.909091	0.0909091	-20
unlabeled	0.0909091	0	0.909091	80	0	0.818182	0.181818	40
unlabeled	0.137931	0.62069	0.241379	20	0.0909091	0.818182	0.0909091	-20
irrelevant	0.5	0.5	0	30	0.0555556	0.388889	0.555556	-20
excluded	0.136364	0.363636	0.5	60	0	0.5	0.5	20
excluded	0.363636	0.181818	0.454545	70	0	0.928571	0.0714286	20
excluded	0.5	0	0.5	90	0	0.9	0.1	45
unlabeled	0.0384615	0.0961538	0.865385	10	0	0.571429	0.428571	-10
irrelevant	0.166667	0.166667	0.666667	20	0	1	0	-15
irrelevant	0.114286	0.0571429	0.828571	70	0.0769231	0.461538	0.461538	-20
unlabeled	0.151515	0.0909091	0.757576	50	0.166667	0.833333	0	-25
unlabeled	0.5	0	0.5	90	0	1	0	70
unlabeled	0.380952	0.0952381	0.52381	85	0.115385	0.5	0.384615	-40
unlabeled	0.25	0	0.75	40	0.333333	0.666667	0	-30
unlabeled	0.181818	0.0909091	0.727273	60	0	0.666667	0.333333	-30
unlabeled	0.266667	0	0.733333	90	0.111111	0.777778	0.111111	40
unlabeled	0.333333	0.166667	0.5	20	0	0.25	0.75	-15
unlabeled	0	0.5	0.5	50	0.333333	0.333333	0.333333	-25
unlabeled	0.0697674	0.0232558	0.906977	70	0	0.4	0.6	-20
unlabeled	0.222222	0	0.777778	90	0	0.8	0.2	45
excluded	0.5	0	0.5	90	0	0.8	0.2	70
unlabeled	0.5	0.5	0	20	0.0909091	0.181818	0.727273	-20
unlabeled	0.0576923	0.0769231	0.865385	10	0	1	0	-8
unlabeled	0.173913	0.0434783	0.782609	20	0	0.875	0.125	-16
irrelevant	0.272727	0.0909091	0.636364	75	0	0.5	0.5	30
irrelevant	0.25	0	0.75	60	0	0.5	0.5	0
unlabeled	0.25	0.125	0.625	20	0	0.5	0.5	-20
unlabeled	0.2	0.1	0.7	20	0.117647	0.647059	0.235294	-20
irrelevant	0.5	0	0.5	70	0	0	1	35
excluded	0.142857	0.0714286	0.785714	60	0	0.166667	0.833333	-20
irrelevant	0.166667	0.333333	0.5	20	0	1	0	-16
irrelevant	0	0	1	50	0	0.666667	0.333333	0
irrelevant	0.125	0.125	0.75	20	0.181818	0.363636	0.454545	-20
unlabeled	0.333333	0.666667	0	40	0	0.75	0.25	-40
irrelevant	0.666667	0	0.333333	85	0	0.2	0.8	40
irrelevant	0.2	0	0.8	60	0.0625	0.8125	0.125	-60
unlabeled	0.222222	0	0.777778	40	0.05	0.8	0.15	-30
irrelevant	1	0	0	90	0.25	0.5	0.25	-45
unlabeled	0.111111	0	0.888889	60	0	0	1	10
unlabeled	0.5	0.25	0.25	40	0	0.933333	0.0666667	20
unlabeled	0	0.5	0.5	40	0	0.5	0.5	0
eligible	0.5	0.25	0.25	50	0	1	0	-25
unlabeled	0.166667	0.125	0.708333	40	0.133333	0.533333	0.333333	-30
irrelevant	0.235294	0	0.764706	85	0.0454545	0.5	0.454545	50
unlabeled	0	1	0	10	0.166667	0.833333	0	-10
unlabeled	0.15	0.1	0.75	40	0.0769231	0.153846	0.769231	-30
excluded	0.0952381	0.047619	0.857143	20	0	0.666667	0.333333	-20
irrelevant	0	1	0	30	0	1	0	-20
irrelevant	0.6	0	0.4	75	0	0.25	0.75	30
unlabeled	0.285714	0.285714	0.428571	40	0.333333	0.333333	0.333333	-40
unlabeled	1	0	0	70	0.2	0.7	0.1	-50
excluded	0.333333	0.166667	0.5	40	0	0.181818	0.818182	-32
irrelevant	0	0	1	60	0	1	0	0
irrelevant	1	0	0	90	0	0.5	0.5	45
unlabeled	0.222222	0.222222	0.555556	40	0	0.916667	0.0833333	-10
unlabeled	0.125	0.25	0.625	30	0.0714286	0.857143	0.0714286	-30
unlabeled	0.2	0.4	0.4	40	0.142857	0.571429	0.285714	-30
unlabeled	0	0.5	0.5	60	0	0.428571	0.571429	-20
excluded	0.333333	0	0.666667	90	0	0.4	0.6	45
unlabeled	0.166667	0.0555556	0.777778	70	0.142857	0.285714	0.571429	-50
unlabeled	1	0	0	40	0	0	1	10
unlabeled	0.333333	0.333333	0.333333	80	0	1	0	20
unlabeled	0	1	0	70	1	0	0	-70
unlabeled	0.75	0	0.25	80	0	0.4	0.6	50
unlabeled	0	1	0	70	0	0.75	0.25	-35
unlabeled	0	0	1	80	0	1	0	40
irrelevant	0.333333	0.166667	0.5	70	0	0.230769	0.769231	-10
unlabeled	0.1875	0.1875	0.625	85	0	1	0	45
unlabeled	0.2	0.2	0.6	20	0	1	0	-20
unlabeled	0	1	0	20	0.142857	0.285714	0.571429	-20
eligible	0.666667	0	0.333333	90	0	0.666667	0.333333	70
irrelevant	0	0.5	0.5	20	0	1	0	-15
unlabeled	1	0	0	100	0	0.714286	0.285714	95
unlabeled	0.153846	0.0769231	0.769231	60	0	0.894737	0.105263	-20
irrelevant	0.333333	0.111111	0.555556	70	0	1	0	20
unlabeled	1	0	0	90	0	1	0	90
unlabeled	0	0	1	10	0.2	0.4	0.4	-10
unlabeled	0.0434783	0.173913	0.782609	20	0	0.666667	0.333333	-20
eligible	0.333333	0	0.666667	90	0	0.333333	0.666667	45
irrelevant	0.25	0	0.75	60	0.0909091	0.818182	0.0909091	-30
unlabeled	0.333333	0.333333	0.333333	10	0	0.857143	0.142857	-10
unlabeled	0.5	0	0.5	50	0.25	0.5	0.25	-25
unlabeled	0	0.333333	0.666667	60	0.333333	0.333333	0.333333	-50
unlabeled	0.0833333	0.166667	0.75	20	0	0.555556	0.444444	-15
unlabeled	0.222222	0.166667	0.611111	30	0	0.6	0.4	-15
unlabeled	0	1	0	40	0	1	0	-20
irrelevant	0.5	0.166667	0.333333	70	0.166667	0.5	0.333333	-20
eligible	0.105263	0.105263	0.789474	20	0	0.125	0.875	-18
unlabeled	0.6	0	0.4	70	0	0.4	0.6	35
unlabeled	0.428571	0.285714	0.285714	90	0	0.0769231	0.923077	45
irrelevant	0.25	0.75	0	10	0	0.625	0.375	-10
unlabeled	0.111111	0.666667	0.222222	50	0.333333	0.333333	0.333333	-25
unlabeled	0.115385	0.461538	0.423077	30	0	0.692308	0.307692	-20
unlabeled	0.0714286	0.0952381	0.833333	30	0.047619	0.857143	0.0952381	-30
unlabeled	0.142857	0.238095	0.619048	70	0	1	0	20
unlabeled	0	0.0967742	0.903226	30	0	0.75	0.25	-30
unlabeled	0.222222	0.444444	0.333333	20	0	0.666667	0.333333	-20
unlabeled	0.142857	0.214286	0.642857	50	0	0.8	0.2	0
unlabeled	0.333333	0	0.666667	70	0	0	1	35
irrelevant	1	0	0	95	0	0.9	0.1	90
unlabeled	0.230769	0	0.769231	75	0	0.153846	0.846154	30
excluded	0.0909091	0	0.909091	75	0	0.571429	0.428571	30
unlabeled	0.25	0.125	0.625	10	0.25	0.75	0	-10
unlabeled	0	0	1	60	0	0.4	0.6	0
unlabeled	0.12	0	0.88	85	0	0.578947	0.421053	45
eligible	0.357143	0	0.642857	90	0	1	0	45
unlabeled	0.25	0.25	0.5	0	0	0.9	0.1	0
unlabeled	0.117647	0.0588235	0.823529	40	0.0833333	0.166667	0.75	-40
unlabeled	0	0.25	0.75	50	0.117647	0.529412	0.352941	-40
excluded	0.142857	0.142857	0.714286	40	0	1	0	-10
unlabeled	0.6	0	0.4	80	0	0.75	0.25	0
irrelevant	0.0714286	0.285714	0.642857	20	0	0	1	-20
unlabeled	0.451613	0	0.548387	90	0	0.8	0.2	70
unlabeled	0.130435	0	0.869565	85	0	1	0	55
excluded	0.333333	0	0.666667	75	0	0.875	0.125	0
irrelevant	0.4	0.4	0.2	70	0	0.8	0.2	-20
unlabeled	0.25	0.25	0.5	50	0	0.692308	0.307692	-25
unlabeled	0.117647	0.176471	0.705882	20	0.0714286	0.0714286	0.857143	-20
unlabeled	0.153846	0.538462	0.307692	20	0.0625	0.625	0.3125	-20
unlabeled	0	0	1	70	0	0.166667	0.833333	0
unlabeled	0.111111	0.0555556	0.833333	70	0	0.869565	0.130435	20
unlabeled	0.333333	0	0.666667	60	0	0.4375	0.5625	30
eligible	1	0	0	95	0	1	0	95
unlabeled	0.333333	0	0.666667	60	0	0.833333	0.166667	30
irrelevant	0.4	0.2	0.4	70	0	0.5	0.5	20
irrelevant	0.266667	0	0.733333	90	0	0.454545	0.545455	45
irrelevant	0.08	0.32	0.6	60	0	0.466667	0.533333	-30
unlabeled	0.030303	0.0909091	0.878788	40	0	0	1	-40
irrelevant	0.333333	0.333333	0.333333	70	0.105263	0.263158	0.631579	-35
irrelevant	0.2	0.2	0.6	20	0.142857	0.714286	0.142857	-18
unlabeled	0.4	0.2	0.4	80	0	0	1	40
unlabeled	0.25	0.25	0.5	20	0	0.4	0.6	-16
irrelevant	0.153846	0.0769231	0.769231	60	0	0.857143	0.142857	-20
unlabeled	0.666667	0	0.333333	85	0	0.6	0.4	50
eligible	0.25	0	0.75	90	0	0.714286	0.285714	45
unlabeled	0.0555556	0.222222	0.722222	70	0	0.384615	0.615385	35
irrelevant	0	1	0	30	0	0.5	0.5	-30
unlabeled	0.0357143	0.142857	0.821429	30	0	0.333333	0.666667	-30
unlabeled	0.142857	0.0714286	0.785714	10	0	0.615385	0.384615	-9
unlabeled	0.1	0.05	0.85	10	0.111111	0.222222	0.666667	-10
unlabeled	0.214286	0.642857	0.142857	70	0.142857	0.571429	0.285714	-35
unlabeled	0	0.789474	0.210526	20	0	0.6	0.4	-18
unlabeled	0.25	0.75	0	30	0	1	0	-30
unlabeled	0.111111	0.111111	0.777778	70	0.04	0.12	0.84	-70
irrelevant	0.333333	0.333333	0.333333	40	0	0.75	0.25	0
irrelevant	1	0	0	90	0	0.75	0.25	85
irrelevant	0.25	0.5	0.25	40	0	0.25	0.75	-30
unlabeled	0.0566038	0.301887	0.641509	10	0	0	1	-10
unlabeled	0.212121	0.212121	0.575758	20	0	0.411765	0.588235	-20
unlabeled	0.2	0.133333	0.666667	75	0	0.923077	0.0769231	45
irrelevant	0	0.25	0.75	40	0.142857	0.857143	0	-40
unlabeled	0.25	0.05	0.7	60	0.111111	0.333333	0.555556	-48
irrelevant	0.166667	0.166667	0.666667	40	0	1	0	-20
unlabeled	0.25	0.25	0.5	60	0.333333	0.666667	0	-30
eligible	0	0	1	50	0	1	0	0
unlabeled	0.4	0.4	0.2	20	0.0833333	0.416667	0.5	-20
unlabeled	0.166667	0.333333	0.5	40	0.181818	0.636364	0.181818	-30
irrelevant	0.307692	0.230769	0.461538	90	0	0.6	0.4	45
unlabeled	0.0357143	0.107143	0.857143	10	0.25	0.25	0.5	-10
unlabeled	0	0	1	20	0.666667	0.333333	0	-20
irrelevant	0.333333	0.333333	0.333333	30	0	0.166667	0.833333	-20
unlabeled	0.166667	0.333333	0.5	70	0.1	0.9	0	-20
unlabeled	0.277778	0	0.722222	90	0	0	1	70
unlabeled	0.375	0.25	0.375	70	0.1	0.4	0.5	20
unlabeled	0	1	0	5	0	0	1	-5
unlabeled	0.333333	0	0.666667	70	0.166667	0.833333	0	-20
unlabeled	0.0625	0	0.9375	60	0	1	0	20
excluded	0.416667	0	0.583333	85	0	1	0	55
unlabeled	0.6	0	0.4	85	0.0714286	0.571429	0.357143	40
eligible	1	0	0	90	0	0	1	90
unlabeled	0.0666667	0.133333	0.8	30	0	0.875	0.125	-30
unlabeled	0.235294	0.0588235	0.705882	90	0.181818	0.727273	0.0909091	-45
irrelevant	0.333333	0	0.666667	85	0	0.894737	0.105263	40
irrelevant	0	0.666667	0.333333	20	0.333333	0.666667	0	-20
unlabeled	0.333333	0.0833333	0.583333	70	0.25	0.5	0.25	-20
unlabeled	0.285714	0	0.714286	50	0.5	0.5	0	-10
irrelevant	0.333333	0	0.666667	50	0	0.714286	0.285714	10
irrelevant	0	1	0	10	0.166667	0.666667	0.166667	-10
unlabeled	0.0909091	0.272727	0.636364	20	0	0.5	0.5	-18
unlabeled	0.333333	0	0.666667	50	0	0.857143	0.142857	0
unlabeled	0.176471	0.0588235	0.764706	10	0	0.583333	0.416667	-10
unlabeled	0.333333	0	0.666667	70	0	0.833333	0.166667	35
irrelevant	0	0	1	30	0	0.777778	0.222222	0
excluded	0.0731707	0.121951	0.804878	30	0.142857	0.142857	0.714286	-25
unlabeled	0.5	0	0.5	60	0.030303	0.575758	0.393939	-30
unlabeled	0.333333	0.166667	0.5	10	0	0.789474	0.210526	-10
unlabeled	0.214286	0	0.785714	80	0	0.789474	0.210526	40
unlabeled	0.0322581	0.387097	0.580645	50	0.047619	0.857143	0.0952381	-50
irrelevant	0.153846	0.230769	0.615385	30	0	0.692308	0.307692	-20
unlabeled	0.75	0	0.25	80	0.333333	0.666667	0	-40
unlabeled	0	1	0	10	0	0.5	0.5	-10
unlabeled	0.3	0	0.7	70	0	0.75	0.25	35
unlabeled	0.3	0	0.7	70	0.04	0.8	0.16	-50
unlabeled	0.0666667	0.133333	0.8	20	0.142857	0.142857	0.714286	-20
irrelevant	0.285714	0.142857	0.571429	70	0.142857	0.642857	0.214286	-20
unlabeled	0.222222	0.111111	0.666667	30	0.117647	0.294118	0.588235	-25
irrelevant	0	0	1	40	0	1	0	0
unlabeled	0.0769231	0.692308	0.230769	5	0.25	0.25	0.5	-5
unlabeled	0.142857	0.285714	0.571429	30	0	0.722222	0.277778	-15
irrelevant	0.285714	0.142857	0.571429	60	0.142857	0.857143	0	-30
unlabeled	0.111111	0.0555556	0.833333	10	0	0.875	0.125	-10
irrelevant	0	0	1	40	0	1	0	-20
unlabeled	0.2	0.1	0.7	20	0.0769231	0.115385	0.807692	-18
unlabeled	0.5	0	0.5	75	0	0.5	0.5	50
irrelevant	0.3125	0.0625	0.625	90	0	0.928571	0.0714286	70
unlabeled	0.0666667	0.0333333	0.9	10	0	0.833333	0.166667	-9
unlabeled	0.307692	0.153846	0.538462	40	0	0.037037	0.962963	-30
irrelevant	1	0	0	90	0	1	0	90
unlabeled	0.1875	0	0.8125	75	0	0.3	0.7	45
unlabeled	0.117647	0.0588235	0.823529	40	0	0	1	-40
irrelevant	0.526316	0.0526316	0.421053	40	0.333333	0.333333	0.333333	-20
irrelevant	0.142857	0.142857	0.714286	30	0	1	0	-20
irrelevant	0.333333	0.666667	0	20	0	1	0	-15
unlabeled	0	0	1	40	1	0	0	-40
unlabeled	0.6	0.4	0	20	0	0.692308	0.307692	-16
unlabeled	0.6	0.2	0.2	60	0.333333	0.333333	0.333333	-40
unlabeled	0.25	0.125	0.625	40	0	0.25	0.75	-20
irrelevant	0	0.666667	0.333333	40	0	1	0	0
unlabeled	0.384615	0.0769231	0.538462	60	0	0.8	0.2	-20
unlabeled	0.25	0.125	0.625	20	0	0.777778	0.222222	-16
unlabeled	0.181818	0.0454545	0.772727	70	0.0526316	0.263158	0.684211	-20
unlabeled	0.111111	0.0555556	0.833333	50	0.3	0.2	0.5	-40
unlabeled	0.25	0	0.75	70	0	0.8	0.2	35
unlabeled	0.230769	0	0.769231	75	0	0.857143	0.142857	45
irrelevant	0.125	0.125	0.75	40	0	0.75	0.25	-10
unlabeled	0.25	0	0.75	70	0	0.692308	0.307692	0
unlabeled	0.0588235	0.0588235	0.882353	10	0	0.4	0.6	-10
unlabeled	0.666667	0	0.333333	90	0	0	1	70
unlabeled	0.0555556	0.111111	0.833333	20	0	0.625	0.375	-18
unlabeled	0.25	0	0.75	70	0	0.5	0.5	35
eligible	0.75	0	0.25	90	0	0.75	0.25	70
eligible	0.6	0	0.4	90	0	0.833333	0.166667	70
excluded	0.428571	0.142857	0.428571	85	0	0.8	0.2	65
excluded	0.7	0	0.3	90	0.222222	0.222222	0.555556	-45
unlabeled	0.416667	0	0.583333	90	0	0.727273	0.272727	45
excluded	1	0	0	95	0	0.846154	0.153846	90
eligible	1	0	0	95	0	1	0	95
excluded	0.833333	0	0.166667	95	0	0.75	0.25	85
excluded	0.285714	0.142857	0.571429	50	0.25	0.5	0.25	-30
eligible	0.75	0	0.25	95	0	0.333333	0.666667	75
unlabeled	1	0	0	95	0	1	0	95
eligible	1	0	0	90	0.5	0.5	0	-45
unlabeled	0.666667	0.333333	0	90	0	1	0	80
excluded	0.25	0.25	0.5	70	0	0.75	0.25	-20
unlabeled	0.444444	0.222222	0.333333	85	0	0.6	0.4	40
excluded	0.375	0	0.625	90	0	0.333333	0.666667	0
excluded	0	1	0	70	0	0.5	0.5	-20
eligible	0.5	0.5	0	95	0.3	0.3	0.4	75
eligible	0.275	0.275	0.45	95	0	0.96	0.04	75
eligible	1	0	0	95	0	1	0	95
eligible	0.380952	0.0952381	0.52381	90	0	0	1	80
unlabeled	0.5	0	0.5	75	0.538462	0.230769	0.230769	0
eligible	0.666667	0.333333	0	90	0	1	0	70
excluded	0.833333	0	0.166667	95	0	0.8	0.2	75
unlabeled	0	0.5	0.5	60	0.666667	0.333333	0	-60
excluded	0	0	1	90	0.125	0.75	0.125	-45
irrelevant	0.25	0.5	0.25	40	0	1	0	-20
unlabeled	0.75	0	0.25	90	0.142857	0.428571	0.428571	-30
eligible	1	0	0	95	0.333333	0.333333	0.333333	85
unlabeled	0.5	0.5	0	70	0.153846	0.692308	0.153846	-50
unlabeled	0.428571	0.285714	0.285714	70	0.111111	0.444444	0.444444	-20
unlabeled	0	1	0	80	1	0	0	-80
eligible	0.666667	0	0.333333	90	0	1	0	70
irrelevant	0.6	0.2	0.2	85	0	0.5	0.5	40
unlabeled	0.285714	0	0.714286	90	0.0769231	0.846154	0.0769231	50
eligible	0.333333	0	0.666667	90	0	1	0	80
eligible	0.714286	0.142857	0.142857	95	0	0.8	0.2	85
unlabeled	1	0	0	90	0	0.4	0.6	45
excluded	0.6	0.2	0.2	90	0	0.727273	0.272727	70
unlabeled	0.571429	0	0.428571	90	0.0357143	0.857143	0.107143	40
eligible	0.666667	0	0.333333	90	0	1	0	80
excluded	0.25	0.333333	0.416667	70	0	0.571429	0.428571	-35
unlabeled	1	0	0	90	0	0.6	0.4	70
eligible	0.666667	0.333333	0	90	0	0.833333	0.166667	80
excluded	0.32	0.08	0.6	90	0	0.826087	0.173913	80
eligible	0.75	0	0.25	90	0	0.9	0.1	80
unlabeled	0	0	1	70	0.333333	0.333333	0.333333	-70
unlabeled	0.833333	0	0.166667	90	0.0833333	0.916667	0	-10
eligible	1	0	0	90	0.125	0.375	0.5	40
unlabeled	1	0	0	75	0	1	0	75
unlabeled	1	0	0	90	0	1	0	90
unlabeled	0.5	0	0.5	90	0.444444	0.333333	0.222222	-70
eligible	0.666667	0	0.333333	85	0	0.5	0.5	55
eligible	0.833333	0	0.166667	90	0	0.5	0.5	80
unlabeled	0.166667	0.333333	0.5	85	0	0.75	0.25	25
excluded	0.5	0	0.5	90	0	0.666667	0.333333	80
excluded	0	1	0	90	1	0	0	-90
eligible	0.5	0	0.5	80	0	0.333333	0.666667	60
unlabeled	0.571429	0	0.428571	90	0.0344828	0.931034	0.0344828	-10
irrelevant	0.6	0	0.4	95	0	0.846154	0.153846	85
unlabeled	1	0	0	95	0	0.916667	0.0833333	90
eligible	0.25	0	0.75	90	0	0.636364	0.363636	45
eligible	1	0	0	95	0	1	0	95
unlabeled	0.166667	0	0.833333	70	0.153846	0.230769	0.615385	-50
eligible	1	0	0	90	0.333333	0.333333	0.333333	-45
eligible	1	0	0	95	0	0.888889	0.111111	90
irrelevant	0.5	0.5	0	80	0	1	0	50
irrelevant	0.285714	0.142857	0.571429	85	0	0.833333	0.166667	70
eligible	1	0	0	95	0	1	0	95
eligible	0.5	0	0.5	90	0	0.9	0.1	70
unlabeled	0.285714	0	0.714286	75	0	0.928571	0.0714286	45
eligible	0.6	0	0.4	90	0	0.818182	0.181818	70
excluded	0.666667	0	0.333333	90	0	0.692308	0.307692	70
excluded	0.8	0	0.2	95	0	0.75	0.25	80
unlabeled	0.75	0	0.25	90	0	1	0	80
eligible	0.571429	0	0.428571	85	0	0.857143	0.142857	65
unlabeled	1	0	0	95	0	0.5	0.5	90
irrelevant	0.333333	0.333333	0.333333	40	0.333333	0.333333	0.333333	-30
eligible	1	0	0	95	0	0.8	0.2	90
unlabeled	1	0	0	95	0	1	0	90
irrelevant	0.5	0	0.5	85	0	0.571429	0.428571	40
unlabeled	0.5	0	0.5	70	0	0	1	0
eligible	0.75	0.25	0	90	0	1	0	70
excluded	0.666667	0	0.333333	85	0.0714286	0.857143	0.0714286	-85
unlabeled	1	0	0	95	0	1	0	95
unlabeled	1	0	0	95	0	1	0	95
irrelevant	0	0	1	80	0	0.666667	0.333333	40
eligible	0.8	0	0.2	95	0	0.9	0.1	90
eligible	0.4	0	0.6	90	0.25	0.125	0.625	45
eligible	0.333333	0.333333	0.333333	85	0	1	0	60
unlabeled	0.25	0.25	0.5	85	0.05	0.75	0.2	-20
irrelevant	1	0	0	90	1	0	0	-45
unlabeled	0.333333	0.333333	0.333333	60	0	0.857143	0.142857	30
unlabeled	0.363636	0.636364	0	90	0	0.8	0.2	70
excluded	0.285714	0	0.714286	70	0.333333	0.5	0.166667	-20
unlabeled	0.333333	0.333333	0.333333	90	0	0.8	0.2	45
excluded	0.5	0.5	0	90	0	0.818182	0.181818	80
eligible	0.642857	0.0714286	0.285714	95	0	0.666667	0.333333	85
excluded	0.666667	0.111111	0.222222	95	0	0.83871	0.16129	70
eligible	0.75	0	0.25	95	0	0.833333	0.166667	85
unlabeled	0.5	0.5	0	90	0	1	0	80
unlabeled	0	0	1	60	0	0.555556	0.444444	0
eligible	0.533333	0.4	0.0666667	90	0	0.5	0.5	70
eligible	1	0	0	95	0	1	0	95
eligible	0.625	0	0.375	95	0	0.909091	0.0909091	90
eligible	1	0	0	95	0	0.25	0.75	85
unlabeled	0.5	0.166667	0.333333	85	0	0.75	0.25	40
eligible	0.125	0.625	0.25	80	0.133333	0.733333	0.133333	20
eligible	0.5	0	0.5	90	0.125	0.375	0.5	-45
excluded	0.75	0.25	0	90	0	0.8	0.2	70
unlabeled	0.333333	0.111111	0.555556	90	0	0.866667	0.133333	80
excluded	0.5	0.5	0	70	0.166667	0.833333	0	10
unlabeled	0.4	0.4	0.2	40	0.0625	0.8125	0.125	-30
irrelevant	0.75	0.25	0	70	0.25	0.25	0.5	-20
unlabeled	1	0	0	90	1	0	0	-90
[truncated: 84,202 more rows]

## Sheet: Fig. 4 p values
Subplot	Group 1	Group 2	p value
included ratio	irrelevant	excluded	8.45606e-158
included ratio	irrelevant	potential	0.0124643
included ratio	irrelevant	eligible	0
included ratio	excluded	potential	9.41593e-12
included ratio	excluded	eligible	2.34473e-293
included ratio	potential	eligible	2.30262e-94
not included ratio	irrelevant	excluded	1.97107e-109
not included ratio	irrelevant	potential	9.2272e-59
not included ratio	irrelevant	eligible	0
not included ratio	excluded	potential	8.98597e-26
not included ratio	excluded	eligible	1.13622e-296
not included ratio	potential	eligible	0.00548441
no inclusion info ratio	irrelevant	excluded	0.015021
no inclusion info ratio	irrelevant	potential	9.26749e-47
no inclusion info ratio	irrelevant	eligible	1.6842e-51
no inclusion info ratio	excluded	potential	1.51103e-57
no inclusion info ratio	excluded	eligible	6.92613e-29
no inclusion info ratio	potential	eligible	7.76975e-89
relevance	irrelevant	excluded	3.9627e-07
relevance	irrelevant	potential	1.28447e-13
relevance	irrelevant	eligible	1.3177e-151
relevance	excluded	potential	2.88141e-18
relevance	excluded	eligible	5.1103e-177
relevance	potential	eligible	0.338377
excluded ratio	irrelevant	excluded	0.0455473
excluded ratio	irrelevant	potential	0.00669808
excluded ratio	irrelevant	eligible	4.23451e-69
excluded ratio	excluded	potential	0.0441317
excluded ratio	excluded	eligible	4.67345e-65
excluded ratio	potential	eligible	4.802e-19
not excluded ratio	irrelevant	excluded	0.290671
not excluded ratio	irrelevant	potential	2.27328e-13
not excluded ratio	irrelevant	eligible	1.11468e-05
not excluded ratio	excluded	potential	4.42739e-15
not excluded ratio	excluded	eligible	0.00429573
not excluded ratio	potential	eligible	1.76922e-18
no exclusion info ratio	irrelevant	excluded	0
no exclusion info ratio	irrelevant	potential	3.99248e-83
no exclusion info ratio	irrelevant	eligible	0
no exclusion info ratio	excluded	potential	0.00223639
no exclusion info ratio	excluded	eligible	0
no exclusion info ratio	potential	eligible	3.73427e-208
eligibility	irrelevant	excluded	1.17558e-59
eligibility	irrelevant	potential	7.5813e-66
eligibility	irrelevant	eligible	0
eligibility	excluded	potential	4.9869e-16
eligibility	excluded	eligible	0
eligibility	potential	eligible	2.21184e-89

## Sheet: Fig. 5
Annotator X screening time (s)
	Trial A	Trial B	Trial C	Trial D	Trial E	Trial F
Case 1	20	41	7	27	9	15
Case 2	132	9	253	8	40	51
Case 3	26	22	30	16	9	31
Case 4	12	10	62	77	29	15
Case 5	178	43	55	20	16	29
Case 6	174	6	149	28	83	127
Annotator Y screening time (s)
	Trial A	Trial B	Trial C	Trial D	Trial E	Trial F
Case 1	24	25	5	3	2	3
Case 2	85	3	136	6	11	62
Case 3	26	4	54	7	10	10
Case 4	7	11	32	122	5	20
Case 5	298	10	108	7	72	8
Case 6	134	3	57	25	44	184
Comparison of average time aggregated by trials
Case	1	2	3	4	5	6
Without TrialGPT (6 trials)	19.0 s	82.7 s	26.5 s	42.7 s	95.0 s	103.0 s
With TrialGPT (6 trials)	11.2 s	50.0 s	14.3 s	24.3 s	45.7 s	66.0 s
Time Saving	0.412	0.395	0.459	0.43	0.519	0.359
Comparison of average time aggregated by cases
Trial	A	B	C	D	E	F
Without TrialGPT (6 cases)	111.0 s	20.5 s	105.2 s	36.0 s	39.3 s	56.8 s
With TrialGPT (6 cases)	75.0 s	10.7 s	52.8 s	21.7 s	15.7 s	35.7 s
Time Saving	0.324	0.48	0.498	0.398	0.602	0.372
Comparison of screening time aggregated by short cases, long cases, annotators, and all pairs.
	Short Cases	Long Cases	Annotator X	Annotator Y	All (36)
Without TrialGPT (18)	42.7 s	80.2 s	65.4 s	57.5 s	61.5 s
With TrialGPT (18)	25.2 s	45.3 s	37.8 s	32.7 s	35.3 s
Time Saving	0.41	0.435	0.422	0.431	0.426
P-value	0.0182†	0.0003†	0.1633‡	0.2472‡	<0.0001†
